# Supplementary material for: 4-Chloro-N-phenyl­benzene­sulfonamide
Source: Acta Crystallogr Sect E Struct Rep Online. 2011 Apr 29;67(Pt 5):o1252. doi: 10.1107/S1600536811015108 (PMC3089100; doi:10.1107/S1600536811015108)
Supplement: Supplementary file 2 [file e-67-o1252-Isup2.hkl]

# 
# h,k,l, Fc-squared, Fo-squared, sigma(Fo-squared) and status flag 
# 
data_I
_shelx_title ' S39 P-1' 
_shelx_refln_list_code          4 
_shelx_F_calc_maximum      172.40 
_exptl_crystal_F_000       552.00 
_reflns_d_resolution_high  0.8200 
 
loop_ 
 _symmetry_equiv_pos_as_xyz 
 'x, y, z' 
 '-x, -y, -z' 
 
_cell_length_a    10.2060 
_cell_length_b    10.9000 
_cell_length_c    13.4610 
_cell_angle_alpha  68.190 
_cell_angle_beta   87.640 
_cell_angle_gamma  67.080 
 
_shelx_F_squared_multiplier     1.000 
 
loop_ 
 _refln_index_h 
 _refln_index_k 
 _refln_index_l 
 _refln_F_squared_calc 
 _refln_F_squared_meas 
 _refln_F_squared_sigma 
 _refln_observed_status 
   2   0   0      155.09      125.06      3.47 o 
   3   0   0     1181.97     1137.52      8.17 o 
   4   0   0       72.70       74.15      2.69 o 
   5   0   0        8.85       14.00      1.94 o 
   6   0   0      106.62      121.45      4.36 o 
   7   0   0        0.14        1.53      3.88 o 
   8   0   0        0.12       -0.44      4.45 o 
   9   0   0       42.07       45.06      6.17 o 
  10   0   0       34.67       40.99      5.21 o 
  11   0   0        0.04       -1.54      5.23 o 
 -10   1   0       34.08       46.36      5.69 o 
  -9   1   0       11.88       14.88      4.66 o 
  -8   1   0        0.01       -0.87      4.34 o 
  -7   1   0       31.59       31.22      4.36 o 
  -6   1   0       16.87       13.36      3.46 o 
  -5   1   0      794.28      760.12      5.34 o 
  -4   1   0      792.12      825.77      9.63 o 
  -3   1   0       32.13       33.37      3.30 o 
  -2   1   0     2560.00     2609.26     47.80 o 
  -1   1   0     6620.97     5995.99     13.35 o 
   2   1   0      556.58      528.22      4.43 o 
   3   1   0       37.89       35.19      2.10 o 
   4   1   0        8.23        8.50      2.70 o 
   5   1   0       77.62       65.53      2.95 o 
   6   1   0        1.54        4.13      3.08 o 
   7   1   0       18.22       18.53      4.26 o 
   8   1   0      472.13      441.89      9.42 o 
   9   1   0       34.61       33.61      4.70 o 
  10   1   0       10.33        8.80      4.81 o 
  11   1   0       17.49       17.93      5.34 o 
 -10   2   0        7.97        5.43      5.37 o 
  -9   2   0       75.91       75.41      5.51 o 
  -8   2   0        8.76        6.94      4.30 o 
  -7   2   0       14.90       16.54      4.32 o 
  -6   2   0       48.84       47.15      4.14 o 
  -5   2   0       57.19       55.54      5.87 o 
  -4   2   0       94.96       95.56      5.10 o 
  -3   2   0       10.69       13.29      1.42 o 
  -2   2   0      240.61      229.83      4.49 o 
  -1   2   0      414.80      386.43      4.76 o 
   0   2   0      154.84      195.18      2.74 o 
   1   2   0    13263.11    12959.80     54.68 o 
   2   2   0        3.35        9.00      2.00 o 
   3   2   0        0.02        1.09      1.49 o 
   4   2   0     2520.32     2521.50      8.19 o 
   5   2   0      742.32      810.15      5.78 o 
   6   2   0       58.22       62.41      3.23 o 
   7   2   0        0.89        1.13      3.39 o 
   8   2   0        0.62       -1.56      4.15 o 
   9   2   0        8.69        5.84      4.21 o 
  10   2   0       33.45       36.44      4.75 o 
  11   2   0        1.95       -0.54      4.49 o 
  12   2   0        0.64       -0.41      7.33 o 
  -9   3   0       14.54       19.03      7.65 o 
  -8   3   0       21.96       25.18      8.03 o 
  -7   3   0        4.54        2.40      4.31 o 
  -6   3   0      131.21      124.79      4.85 o 
  -5   3   0      213.89      210.16      7.64 o 
  -4   3   0      267.48      251.71      7.11 o 
  -3   3   0      632.80      608.69      4.20 o 
  -2   3   0     2016.38     2046.78     12.38 o 
  -1   3   0     1812.85     1759.02     15.48 o 
   0   3   0        1.38        1.67      1.12 o 
   1   3   0     1220.44     1285.59      9.47 o 
   2   3   0      359.40      318.45      3.11 o 
   3   3   0     1460.27     1525.55      9.19 o 
   4   3   0      298.09      294.30      2.65 o 
   5   3   0       81.94       80.94      2.60 o 
   6   3   0      455.73      400.09      4.74 o 
   7   3   0      358.77      347.56      6.33 o 
   8   3   0       74.99       66.34      4.27 o 
   9   3   0      365.92      341.44      6.36 o 
  10   3   0       63.80       53.22      7.57 o 
  11   3   0       27.25       28.53      8.33 o 
  12   3   0       10.15       10.07      8.79 o 
  -9   4   0       13.49       13.09      9.12 o 
  -8   4   0      132.27      154.79      9.94 o 
  -7   4   0       53.09       63.66      8.51 o 
  -6   4   0       23.84       29.74      7.24 o 
  -5   4   0      138.99      107.14      7.43 o 
  -4   4   0      446.25      433.25      9.31 o 
  -3   4   0      227.28      199.81     32.81 o 
  -2   4   0      214.28      236.11      3.11 o 
  -1   4   0      108.96      111.49      2.47 o 
   0   4   0       41.63       36.26      2.16 o 
   1   4   0     1356.68     1404.35      5.61 o 
   2   4   0      150.87      156.46      1.77 o 
   3   4   0        7.22        7.26      1.32 o 
   4   4   0     3984.77     3919.82     17.35 o 
   5   4   0     1913.54     1937.39     10.61 o 
   6   4   0      162.04      179.29      3.73 o 
   7   4   0       54.63       40.42      5.79 o 
   8   4   0      112.84       96.37      7.73 o 
   9   4   0       54.33       34.69      7.15 o 
  10   4   0       31.83       23.57      7.39 o 
  11   4   0       28.33       24.94      7.12 o 
  12   4   0       25.74       28.13      8.29 o 
  -8   5   0       21.31       25.15      9.21 o 
  -7   5   0       27.76       25.12      7.84 o 
  -6   5   0        1.28        1.36      6.63 o 
  -5   5   0       43.25       31.25      7.36 o 
  -4   5   0      121.86      124.31      7.72 o 
  -3   5   0      230.04      211.64      7.28 o 
  -2   5   0      127.70      121.47      5.44 o 
  -1   5   0      125.42      120.84      2.86 o 
   0   5   0      469.06      475.29      4.49 o 
   1   5   0       11.76       14.34      1.28 o 
   2   5   0      216.60      214.03      2.23 o 
   3   5   0       73.51       76.51      1.84 o 
   4   5   0     1223.79     1357.45     16.38 o 
   5   5   0       83.12       92.28      3.76 o 
   6   5   0      358.22      372.85      8.00 o 
   7   5   0      240.39      251.37      7.87 o 
   8   5   0      142.82      146.69      7.72 o 
   9   5   0        0.53        1.10      6.85 o 
  10   5   0       22.20       23.57      6.92 o 
  11   5   0        0.08       -5.97      7.84 o 
  12   5   0        0.41        1.52      8.47 o 
  -7   6   0       27.07       34.70      8.92 o 
  -6   6   0       79.49       96.52      9.14 o 
  -5   6   0        0.76        0.58      7.01 o 
  -4   6   0      111.24      106.40      7.75 o 
  -3   6   0      290.84      288.50      8.84 o 
  -2   6   0       43.80       29.27      5.51 o 
  -1   6   0       68.50       63.17      3.73 o 
   0   6   0       29.25       26.69      2.95 o 
   1   6   0        6.01        6.02      2.02 o 
   2   6   0       59.22       54.64      2.26 o 
   3   6   0        2.68        5.40      1.70 o 
   4   6   0       13.73       15.72      1.82 o 
   5   6   0      688.80      750.16      6.28 o 
   6   6   0        1.34       28.94      5.49 o 
   7   6   0       18.40       17.56      5.73 o 
   8   6   0       44.96       49.02      6.91 o 
   9   6   0       39.30       38.63      6.76 o 
  10   6   0       36.85       33.47      7.85 o 
  11   6   0        7.70        6.08      7.80 o 
  12   6   0       11.09        8.22      8.56 o 
  -6   7   0        1.40        1.66      8.75 o 
  -5   7   0       21.37       27.92      7.83 o 
  -4   7   0        0.03        0.00      6.98 o 
  -3   7   0        0.36       -1.24      6.06 o 
  -2   7   0       46.74       52.74      4.69 o 
  -1   7   0       11.44       10.05      4.01 o 
   0   7   0       25.80       19.13      4.51 o 
   1   7   0      244.23      238.72      6.44 o 
   2   7   0       53.45       53.59      4.43 o 
   3   7   0      125.52      104.38      4.26 o 
   4   7   0      376.69      411.36      3.76 o 
   5   7   0       53.72       55.84      3.40 o 
   6   7   0       69.31       70.55      4.82 o 
   7   7   0       34.48       25.95      6.85 o 
   8   7   0       44.46       38.53      7.19 o 
   9   7   0        4.18        4.24      6.93 o 
  10   7   0       40.87       42.77      8.16 o 
  11   7   0        1.19        3.16      8.05 o 
  12   7   0        0.17       -3.32      8.86 o 
  -5   8   0        1.30        4.87      8.20 o 
  -4   8   0        2.41        3.09      7.86 o 
  -3   8   0       15.44       10.69      5.14 o 
  -2   8   0      202.33      188.62      9.45 o 
  -1   8   0        0.02        3.97      6.54 o 
   0   8   0        5.12       10.04      7.06 o 
   1   8   0      253.09      252.43      8.20 o 
   2   8   0       51.47       48.91      5.02 o 
   3   8   0       69.28       50.13      4.56 o 
   4   8   0      160.54      156.14      5.06 o 
   5   8   0        1.72        4.14      6.61 o 
   6   8   0       15.43        6.97      7.01 o 
   7   8   0        5.11        4.35      4.62 o 
   8   8   0        1.24        2.27      4.80 o 
   9   8   0        9.70       12.89      6.88 o 
  10   8   0        8.82       14.58      8.07 o 
  11   8   0        4.74        0.99      8.41 o 
  -4   9   0       30.11       36.71      8.47 o 
  -3   9   0       17.69        7.43      8.26 o 
  -2   9   0       10.08        3.10      7.04 o 
  -1   9   0       29.20       29.04      7.21 o 
   0   9   0       83.44       82.73      7.34 o 
   1   9   0        1.08        5.99      6.35 o 
   2   9   0        1.87        0.03      4.59 o 
   3   9   0       11.89       14.48      4.43 o 
   4   9   0      110.90       99.16      3.93 o 
   5   9   0      169.15      171.08     15.45 o 
   6   9   0      119.52      144.02      8.66 o 
   7   9   0       13.70        8.76      7.48 o 
   8   9   0       28.80       21.81      7.23 o 
   9   9   0        1.26       -1.22      8.37 o 
  10   9   0        0.43        7.53      6.15 o 
  11   9   0        7.63        5.03      8.13 o 
  -2  10   0        4.27        8.30      8.26 o 
  -1  10   0       38.53       42.42      8.14 o 
   0  10   0        2.83        0.09      6.89 o 
   1  10   0        1.98        1.66      6.47 o 
   2  10   0        3.75        1.05      6.16 o 
   3  10   0        0.00       -3.56      3.56 o 
   4  10   0      117.66      112.21      5.23 o 
   5  10   0      119.90      124.47      8.85 o 
   6  10   0       10.57       10.41      6.74 o 
   7  10   0        0.75       -3.92      6.73 o 
   8  10   0        7.71       11.28      7.48 o 
   9  10   0        4.01        3.10      8.61 o 
  10  10   0        0.42       10.59      9.04 o 
   0  11   0        4.39       10.22      7.55 o 
   1  11   0        0.12       -0.78      6.73 o 
   2  11   0        0.42       -4.11      6.77 o 
   3  11   0        0.74       -0.29      4.19 o 
   4  11   0       13.65       28.01      4.19 o 
   5  11   0        2.80        7.09      4.60 o 
   6  11   0        1.94        3.19      6.86 o 
   7  11   0        5.23        3.09      7.80 o 
   8  11   0       29.34       24.14      8.38 o 
   9  11   0        3.79        1.95      9.61 o 
   3  12   0       13.64       11.49      4.35 o 
   4  12   0        0.99        5.35      5.00 o 
   5  12   0       12.81       15.90      7.39 o 
   6  12   0        4.99        1.81      8.42 o 
   7  12   0        7.52       10.28      7.92 o 
  -5 -12   1        0.16        3.85      4.37 o 
  -9 -11   1        0.46       -5.80     10.37 o 
  -8 -11   1        0.28        0.91      7.44 o 
  -7 -11   1        1.96       13.01      7.47 o 
  -6 -11   1        0.20        2.19      8.17 o 
  -5 -11   1        2.68        5.96      4.59 o 
  -4 -11   1        3.23        8.98      3.82 o 
  -3 -11   1        9.06        7.90      4.55 o 
  -2 -11   1        2.89        3.36      4.88 o 
  -1 -11   1        1.28       -0.63      4.52 o 
 -10 -10   1        8.51       13.65     10.13 o 
  -9 -10   1       12.15       15.01      9.89 o 
  -8 -10   1        5.88        6.47      7.67 o 
  -7 -10   1        9.64       14.62      7.40 o 
  -6 -10   1       80.31       75.21      8.23 o 
  -5 -10   1       21.33       25.89      5.60 o 
  -4 -10   1       13.73       11.31      3.69 o 
  -3 -10   1        0.79       -0.28      3.53 o 
  -2 -10   1        8.47        7.19      4.30 o 
  -1 -10   1        4.09       -2.63      4.62 o 
   0 -10   1        4.97        5.17      4.82 o 
   1 -10   1        3.27        3.36      6.49 o 
   2 -10   1        0.09        2.87      6.97 o 
 -11  -9   1        1.14       14.26     10.59 o 
 -10  -9   1        0.00        3.51      8.19 o 
  -9  -9   1        0.49        0.36      7.51 o 
  -8  -9   1        0.55        1.93      8.47 o 
  -7  -9   1       28.41       30.52      7.54 o 
  -6  -9   1       85.08       91.54      8.29 o 
  -5  -9   1       55.68       45.94      6.89 o 
  -4  -9   1        2.26        9.14      3.32 o 
  -3  -9   1        0.46       -1.19      3.41 o 
  -2  -9   1        3.32       -4.00      4.00 o 
  -1  -9   1       81.82       79.51      7.02 o 
   0  -9   1        0.09       -0.82      6.12 o 
   1  -9   1       18.63       14.31      6.74 o 
   2  -9   1        6.97        5.69      7.56 o 
   3  -9   1       16.57       21.06      8.65 o 
 -11  -8   1        5.69        4.77      8.58 o 
 -10  -8   1        2.16        1.28      7.82 o 
  -9  -8   1        8.01        6.48      6.76 o 
  -8  -8   1       25.72       36.12      8.19 o 
  -7  -8   1        3.24        2.01      4.88 o 
  -6  -8   1        1.25        1.07      4.65 o 
  -5  -8   1      605.20      572.82     11.92 o 
  -4  -8   1      343.33      302.78      4.80 o 
  -3  -8   1       11.10        7.22      3.45 o 
  -2  -8   1       26.71       22.15      4.72 o 
  -1  -8   1       89.88      100.91      6.68 o 
   0  -8   1       19.53       11.91      6.46 o 
   1  -8   1       49.18       61.29      7.51 o 
   2  -8   1        0.37       -1.13      6.76 o 
   3  -8   1        4.64        8.39      5.48 o 
   4  -8   1       21.37       30.69      8.33 o 
   5  -8   1        1.13        4.63      7.35 o 
 -12  -7   1        2.24       -2.03      9.03 o 
 -11  -7   1        0.96       -3.85      8.05 o 
 -10  -7   1       11.58       13.20      7.70 o 
  -9  -7   1        2.02       -3.18      6.76 o 
  -8  -7   1        3.68        8.09      6.10 o 
  -7  -7   1       19.54       18.86      3.99 o 
  -6  -7   1      991.97     1074.03      9.45 o 
  -5  -7   1      464.65      477.93     10.29 o 
  -4  -7   1      561.81      552.79     13.51 o 
  -3  -7   1      531.19      543.95      5.35 o 
  -2  -7   1       43.51       39.25      4.36 o 
  -1  -7   1        0.37        2.10      5.49 o 
   0  -7   1      178.28      192.12      7.78 o 
   1  -7   1       59.75       60.82      4.40 o 
   2  -7   1      124.36       98.84      5.10 o 
   3  -7   1        3.95        4.68      6.06 o 
   4  -7   1       47.38       54.07      7.51 o 
   5  -7   1        0.12        3.21      6.85 o 
   6  -7   1        0.02       -2.74      7.25 o 
 -12  -6   1        1.60       -0.15      8.20 o 
 -11  -6   1        0.20       -1.24      8.03 o 
 -10  -6   1       18.27       18.60      7.15 o 
  -9  -6   1        0.48       -5.08      6.65 o 
  -8  -6   1        8.73        6.85      6.33 o 
  -7  -6   1       20.23       17.90      4.72 o 
  -6  -6   1       91.93       85.20      4.23 o 
  -5  -6   1      120.49      137.82      2.78 o 
  -4  -6   1       21.94       25.67      2.24 o 
  -3  -6   1      214.37      184.52      2.82 o 
  -2  -6   1      281.81      281.60      3.19 o 
  -1  -6   1      143.76      156.44      3.84 o 
   0  -6   1       42.36       47.84      3.26 o 
   1  -6   1       60.28       73.11      4.03 o 
   2  -6   1      159.08      165.87      6.75 o 
   3  -6   1       31.12       28.70      6.07 o 
   4  -6   1        4.06        0.54      6.19 o 
   5  -6   1       99.25      122.24      8.75 o 
   6  -6   1       21.08       17.57      8.18 o 
   7  -6   1        0.94        9.56      8.95 o 
 -12  -5   1        0.01       -4.81      8.23 o 
 -11  -5   1        4.48        5.50      7.21 o 
 -10  -5   1        0.02       -3.89      7.23 o 
  -9  -5   1        4.68        0.41      6.40 o 
  -8  -5   1        0.28       -4.39      6.24 o 
  -7  -5   1        3.61       -0.63      5.60 o 
  -6  -5   1      313.59      332.44      9.69 o 
  -5  -5   1      396.84      361.23      4.30 o 
  -4  -5   1       77.81       70.37      1.90 o 
  -3  -5   1       43.01       36.35      1.58 o 
  -2  -5   1      504.04      468.57      8.06 o 
  -1  -5   1     1674.72     1688.18     16.09 o 
   0  -5   1      723.45      719.33      4.71 o 
   1  -5   1      253.39      232.43      5.83 o 
   2  -5   1      362.88      369.57      7.69 o 
   3  -5   1      100.82       83.71      6.35 o 
   4  -5   1       17.80       17.07      6.85 o 
   5  -5   1       12.24       14.79      6.53 o 
   6  -5   1       44.80       42.19      7.38 o 
   7  -5   1        6.20        6.83      8.25 o 
   8  -5   1       10.75       12.80      8.37 o 
 -12  -4   1       35.20       46.14      8.46 o 
 -11  -4   1       17.49       12.04      7.73 o 
 -10  -4   1       74.72       68.19      7.67 o 
  -9  -4   1      219.82      209.49      8.97 o 
  -8  -4   1       24.70       19.27      6.93 o 
  -7  -4   1      352.48      340.95      8.43 o 
  -6  -4   1      336.27      313.34      5.49 o 
  -5  -4   1      245.56      263.59      4.49 o 
  -4  -4   1     1190.82     1214.68     11.32 o 
  -3  -4   1     3370.61     3672.91     16.92 o 
  -2  -4   1        0.08        2.13      1.16 o 
  -1  -4   1     1383.20     1298.43     14.08 o 
   0  -4   1      107.94      118.77      1.91 o 
   1  -4   1       38.68       42.15      2.43 o 
   2  -4   1      106.35       88.86      3.10 o 
   3  -4   1      796.86      684.90     60.39 o 
   4  -4   1      115.73      104.90      6.73 o 
   5  -4   1        5.63        0.48      6.67 o 
   6  -4   1      296.53      298.86      9.91 o 
   7  -4   1      179.58      179.20      9.85 o 
   8  -4   1        0.05       -1.77      6.98 o 
 -12  -3   1        2.51        0.79      8.08 o 
 -11  -3   1        0.71       -1.79      7.13 o 
 -10  -3   1       24.09       26.52      7.10 o 
  -9  -3   1       11.99       22.52      7.59 o 
  -8  -3   1       29.51       22.40      3.92 o 
  -7  -3   1      157.54      162.84      4.25 o 
  -6  -3   1      279.49      300.50      9.93 o 
  -5  -3   1        9.55       12.87      2.05 o 
  -4  -3   1       20.84       18.23      1.58 o 
  -3  -3   1     1530.07     1464.46      6.62 o 
  -2  -3   1     5341.46     5659.94     14.15 o 
  -1  -3   1      296.03      236.27      1.95 o 
   0  -3   1     1323.25     1341.40     10.19 o 
   1  -3   1        5.05        1.84      1.93 o 
   2  -3   1      543.02      562.13     12.14 o 
   3  -3   1      998.85      988.18      4.14 o 
   4  -3   1      457.05      425.39      8.71 o 
   5  -3   1        6.39       -0.37      3.41 o 
   6  -3   1       59.79       59.46      4.38 o 
   7  -3   1       25.84       22.45      7.63 o 
   8  -3   1       23.46       25.14      7.84 o 
   9  -3   1        0.60        1.27      7.25 o 
 -12  -2   1       10.19        2.73      7.88 o 
 -11  -2   1       52.17       57.28      7.70 o 
 -10  -2   1       19.26       18.29      4.79 o 
  -9  -2   1       15.08       14.15      4.39 o 
  -8  -2   1      100.08       95.68      5.98 o 
  -7  -2   1       12.26       12.07      3.47 o 
  -6  -2   1       52.49       47.81      3.11 o 
  -5  -2   1      610.91      625.99     12.13 o 
  -4  -2   1      185.23      196.82      3.62 o 
  -3  -2   1      182.05      189.46      4.53 o 
  -2  -2   1    21173.02    20792.32    279.61 o 
  -1  -2   1     6797.01     6896.26     24.93 o 
   0  -2   1     6166.92     5568.77     20.10 o 
   1  -2   1     3429.96     3442.05      9.10 o 
   2  -2   1      114.37      103.50      3.83 o 
   3  -2   1      208.20      173.40      5.08 o 
   4  -2   1      102.10       93.85      3.10 o 
   5  -2   1       91.81      101.85      3.86 o 
   6  -2   1        0.43       -0.17      3.83 o 
   7  -2   1       27.40       32.07      5.34 o 
   8  -2   1       61.86       66.10      4.86 o 
   9  -2   1       15.23       12.75      7.86 o 
  10  -2   1       11.23       18.10      8.64 o 
 -11  -1   1       10.21       12.28      5.28 o 
 -10  -1   1       42.69       40.03      5.03 o 
  -9  -1   1      251.97      246.10      6.32 o 
  -8  -1   1      194.89      184.22      5.58 o 
  -7  -1   1       10.58       12.81      3.63 o 
  -6  -1   1      602.59      605.13      9.28 o 
  -5  -1   1      946.24      961.67     21.74 o 
  -4  -1   1       19.56       18.67      2.47 o 
  -3  -1   1        2.39        1.17      2.02 o 
  -2  -1   1     1185.10     1135.87      4.44 o 
  -1  -1   1      321.44      377.12      8.22 o 
   0  -1   1     1043.10     1070.61      5.12 o 
   1  -1   1      173.95      146.25      2.65 o 
   2  -1   1     1935.89     1778.55     22.01 o 
   3  -1   1      200.08      198.63      5.57 o 
   4  -1   1       86.74       86.74      3.02 o 
   5  -1   1      879.16      908.81      7.14 o 
   6  -1   1      217.27      204.81     11.67 o 
   7  -1   1      107.46      103.30      4.92 o 
   8  -1   1       51.29       65.93      5.02 o 
   9  -1   1       58.94       61.74      5.16 o 
  10  -1   1       12.60       15.70      5.36 o 
 -11   0   1        5.30        5.25      5.38 o 
 -10   0   1        1.36       -3.01      4.95 o 
  -9   0   1       37.28       30.18      5.24 o 
  -8   0   1        8.84        9.77      4.47 o 
  -7   0   1       69.30       71.13      4.20 o 
  -6   0   1       86.31       83.23      3.82 o 
  -5   0   1       22.98       26.19      2.59 o 
  -4   0   1      667.94      782.78      5.26 o 
  -3   0   1     1785.28     1791.19     14.50 o 
  -2   0   1     5509.73     5934.40     50.78 o 
  -1   0   1     7119.73     7383.09     49.72 o 
   1   0   1      206.43      185.47      2.56 o 
   2   0   1      554.85      486.43      3.42 o 
   3   0   1      800.89      825.50     22.17 o 
   4   0   1      191.46      209.39      6.05 o 
   5   0   1      208.19      222.64      4.08 o 
   6   0   1       29.55       37.46      3.56 o 
   7   0   1       52.03       59.26      4.37 o 
   8   0   1        0.06        1.87      4.39 o 
   9   0   1       40.86       48.29      5.02 o 
  10   0   1        0.10        3.06      4.52 o 
  11   0   1        0.77        1.83      4.91 o 
 -11   1   1       21.70       25.95      5.55 o 
 -10   1   1        6.89        6.64      4.97 o 
  -9   1   1        0.05        1.80      4.64 o 
  -8   1   1      222.19      224.14      7.21 o 
  -7   1   1       94.23       98.82      5.76 o 
  -6   1   1        7.97       13.58      5.64 o 
  -5   1   1     2585.92     2590.08     29.41 o 
  -4   1   1        2.99        3.21      2.29 o 
  -3   1   1     1891.08     2039.54      7.37 o 
  -2   1   1     5170.65     5291.25      9.87 o 
  -1   1   1      222.82      272.05      3.57 o 
   1   1   1      504.41      610.32      3.58 o 
   2   1   1      495.44      449.15      3.50 o 
   3   1   1      767.31      752.23      3.37 o 
   4   1   1     2811.46     2855.92      9.56 o 
   5   1   1       12.37       11.72      2.72 o 
   6   1   1      152.90      139.29      7.63 o 
   7   1   1      244.64      228.70      5.13 o 
   8   1   1       12.75        6.94      4.39 o 
   9   1   1      160.56      163.36      5.68 o 
  10   1   1       64.22       71.72      5.22 o 
  11   1   1       29.29       34.26      5.86 o 
 -10   2   1       33.07       39.77      5.61 o 
  -9   2   1       15.49       15.85      4.67 o 
  -8   2   1       55.07       46.38      4.78 o 
  -7   2   1      141.71      136.49      8.42 o 
  -6   2   1        9.25        6.28      6.23 o 
  -5   2   1       87.17       77.35      6.18 o 
  -4   2   1      340.38      366.35      7.53 o 
  -3   2   1        1.76        3.75      1.77 o 
  -2   2   1      183.21      205.87      4.82 o 
  -1   2   1      433.72      503.04      5.57 o 
   0   2   1     6356.67     6542.13     26.39 o 
   1   2   1     5434.21     5466.34      7.39 o 
   2   2   1     3808.81     4032.29     14.71 o 
   3   2   1     4896.93     4500.84     25.98 o 
   4   2   1      248.87      263.17      2.59 o 
   5   2   1      302.50      325.01      3.25 o 
   6   2   1        0.19        0.36      2.09 o 
   7   2   1       20.81       18.84      2.54 o 
   8   2   1       47.26       45.26      4.48 o 
   9   2   1       31.31       34.42      4.54 o 
  10   2   1        3.31        5.90      4.52 o 
  11   2   1        0.58        4.26      4.50 o 
  -9   3   1        7.23        7.60      5.00 o 
  -8   3   1        0.03       -2.82      4.41 o 
  -7   3   1       90.04       89.10      8.37 o 
  -6   3   1       23.34       26.77      6.69 o 
  -5   3   1       75.71       60.91      6.22 o 
  -4   3   1      106.94      106.30      2.77 o 
  -3   3   1        1.89        1.84      2.06 o 
  -2   3   1      607.15      649.13      7.65 o 
  -1   3   1      764.92      792.57      7.12 o 
   0   3   1      149.52      146.32      2.93 o 
   1   3   1      494.66      486.01      7.86 o 
   2   3   1      308.65      355.15      3.14 o 
   3   3   1     1041.06     1164.00     20.97 o 
   4   3   1       16.36       14.96      1.47 o 
   5   3   1      309.92      320.20      3.88 o 
   6   3   1      139.18      161.13      2.98 o 
   7   3   1       35.40       39.53      2.76 o 
   8   3   1      360.00      351.46      6.03 o 
   9   3   1        0.47       -2.09      4.35 o 
  10   3   1       58.81       62.94      8.37 o 
  11   3   1       23.24       33.41      8.20 o 
  12   3   1        1.64       -0.64      7.79 o 
  -9   4   1       29.75       33.87      9.38 o 
  -8   4   1        0.68        0.78      7.45 o 
  -7   4   1        0.94        2.86      7.26 o 
  -6   4   1      299.56      291.80     10.14 o 
  -5   4   1      143.46      147.95      7.95 o 
  -4   4   1       80.61       90.43      6.47 o 
  -3   4   1      341.81      337.94      7.82 o 
  -2   4   1     1049.91     1147.47     10.80 o 
  -1   4   1      259.88      275.32      5.30 o 
   0   4   1       69.29       66.26      1.86 o 
   1   4   1      146.76      128.76      1.97 o 
   2   4   1      185.64      204.86      2.82 o 
   3   4   1       11.70        8.07      1.85 o 
   4   4   1     5468.73     5606.00     38.64 o 
   5   4   1     1344.23     1371.09      9.21 o 
   6   4   1      218.34      231.72      5.63 o 
   7   4   1        8.31        7.23      2.93 o 
   8   4   1        3.24        2.85      6.79 o 
   9   4   1       56.22       52.82      7.93 o 
  10   4   1      207.73      195.49      9.07 o 
  11   4   1       73.60       79.76      8.62 o 
  12   4   1        0.73        1.94      6.98 o 
  -8   5   1        3.80        2.83      8.84 o 
  -7   5   1        0.27        1.88      7.68 o 
  -6   5   1       68.46       56.53      7.61 o 
  -5   5   1        3.58        4.72      6.53 o 
  -4   5   1      347.07      334.49      9.40 o 
  -3   5   1       65.85       71.26      5.97 o 
  -2   5   1       70.24       72.73      4.76 o 
  -1   5   1     1784.02     1746.52     32.72 o 
   0   5   1      132.98      123.83      3.15 o 
   1   5   1      460.45      475.71      5.67 o 
   2   5   1     2294.16     2419.16     15.64 o 
   3   5   1       15.52       14.23      1.83 o 
   4   5   1      203.12      210.69      4.02 o 
   5   5   1       47.79       38.72      4.59 o 
   6   5   1      331.53      319.13      7.76 o 
   7   5   1       36.65       34.93      5.87 o 
   8   5   1       82.96       75.98      7.87 o 
   9   5   1        3.34        8.20      6.99 o 
  10   5   1       11.15        9.98      7.23 o 
  11   5   1        6.23        8.98      7.55 o 
  12   5   1        9.64        8.13      7.27 o 
  -7   6   1       29.20       34.67      8.38 o 
  -6   6   1        8.78        8.52      7.38 o 
  -5   6   1       80.91       69.41      7.68 o 
  -4   6   1      230.22      244.70      9.41 o 
  -3   6   1        4.97        2.09      5.75 o 
  -2   6   1       16.28       19.19      4.91 o 
  -1   6   1        0.49       -0.32      2.28 o 
   0   6   1       64.17       55.42      2.38 o 
   1   6   1       42.78       42.51      1.78 o 
   2   6   1      104.44       83.03      6.93 o 
   3   6   1      334.70      371.94      4.49 o 
   4   6   1       43.53       39.46      2.49 o 
   5   6   1      165.08      160.94      6.48 o 
   6   6   1       70.52       75.74      5.98 o 
   7   6   1       24.20       24.85      6.39 o 
   8   6   1       38.76       34.55      6.94 o 
   9   6   1       20.98       16.28      6.90 o 
  10   6   1       26.02       21.68      7.41 o 
  11   6   1       22.42       21.81      7.92 o 
  12   6   1       14.17       16.09      8.65 o 
  -6   7   1        0.46       -5.16      7.70 o 
  -5   7   1        0.04       -2.86      7.43 o 
  -4   7   1        5.68        4.20      6.62 o 
  -3   7   1      134.57      150.56      8.18 o 
  -2   7   1        3.32        2.16      5.51 o 
  -1   7   1       18.97       18.48      3.98 o 
   0   7   1      261.13      253.95      7.94 o 
   1   7   1      179.77      215.03      5.47 o 
   2   7   1      617.97      601.72     10.13 o 
   3   7   1      691.61      688.40      5.41 o 
   4   7   1      285.95      272.21      4.07 o 
   5   7   1       98.37      106.18      4.47 o 
   6   7   1      154.85      166.08      7.42 o 
   7   7   1      270.90      292.42      9.40 o 
   8   7   1        0.65       -1.57      6.37 o 
   9   7   1       21.42       23.33      7.11 o 
  10   7   1       12.50       13.59      7.12 o 
  11   7   1        8.21       15.30      8.69 o 
  12   7   1        0.30        9.99      8.94 o 
  -5   8   1        0.01        4.95      8.79 o 
  -4   8   1       15.20       10.78      7.50 o 
  -3   8   1       71.23       80.83      7.93 o 
  -2   8   1        2.81        1.40      4.50 o 
  -1   8   1        8.96        6.91      7.75 o 
   0   8   1        0.57       -0.54      6.55 o 
   1   8   1        5.33       13.06      6.32 o 
   2   8   1      380.27      360.66      8.09 o 
   3   8   1       88.01      102.61      4.67 o 
   4   8   1        6.08        5.57      4.08 o 
   5   8   1      174.99      174.99      5.44 o 
   6   8   1      256.29      262.31      6.32 o 
   7   8   1        0.64        2.68      4.86 o 
   8   8   1       14.86       18.20      7.11 o 
   9   8   1       37.34       36.37      7.47 o 
  10   8   1        5.30        5.34      8.17 o 
  11   8   1        4.55        5.12      8.77 o 
  12   8   1        5.70        1.16      8.08 o 
  -4   9   1        0.55        0.91      9.16 o 
  -3   9   1        0.37       -0.79      8.62 o 
  -2   9   1       39.56       31.99      8.49 o 
  -1   9   1       13.32        9.46      7.40 o 
   0   9   1       77.83       90.25      8.11 o 
   1   9   1        3.45        3.33      6.61 o 
   2   9   1      123.51      124.51      5.84 o 
   3   9   1       89.13       75.31      5.14 o 
   4   9   1      256.11      227.69      5.79 o 
   5   9   1      135.18      137.41      6.42 o 
   6   9   1       20.51       12.82      6.43 o 
   7   9   1        7.88       12.33      6.56 o 
   8   9   1        0.03       -3.03      5.17 o 
   9   9   1        0.05        2.90      5.55 o 
  10   9   1        9.77       11.31      7.61 o 
  11   9   1        1.49       11.54      9.43 o 
  -3  10   1        0.70       -2.72      8.93 o 
  -2  10   1       25.81       23.32      8.41 o 
  -1  10   1        0.03        4.71      6.77 o 
   0  10   1       31.32       32.39      7.55 o 
   1  10   1        0.01        0.79      6.41 o 
   2  10   1        2.92       -6.48      6.48 o 
   3  10   1       72.41       61.13      4.95 o 
   4  10   1      120.37      125.63      5.49 o 
   5  10   1       33.90       28.05      4.60 o 
   6  10   1       19.40       16.55      6.42 o 
   7  10   1       16.42       15.84      6.65 o 
   8  10   1        3.47        4.14      7.35 o 
   9  10   1       11.33       17.63      8.14 o 
  10  10   1       13.83       26.00      8.97 o 
  -1  11   1        2.68        8.42      7.19 o 
   0  11   1        8.41        5.13      6.79 o 
   1  11   1        1.13        2.50      6.91 o 
   2  11   1        2.84        3.36      6.44 o 
   3  11   1       10.24       12.05      4.82 o 
   4  11   1        6.35        9.54      4.44 o 
   5  11   1        0.00        9.91      4.64 o 
   6  11   1        5.03        2.15      6.99 o 
   7  11   1        0.43       -6.30      7.80 o 
   8  11   1        0.33        0.87      8.62 o 
   9  11   1        3.92       -4.75      8.49 o 
  10  11   1        0.23        0.00      9.47 o 
   2  12   1        2.28       -2.85      6.60 o 
   3  12   1        0.25        3.61      6.93 o 
   4  12   1        5.42        6.74      5.19 o 
   5  12   1        3.80        3.72      4.47 o 
   6  12   1        1.11       10.98      7.39 o 
   7  12   1       14.60        9.84      8.74 o 
   8  12   1       26.74       28.58      9.38 o 
  -8 -11   2        0.87        7.02      8.01 o 
  -7 -11   2       24.37       36.97      8.33 o 
  -6 -11   2        1.04       -1.58      8.70 o 
  -5 -11   2        0.24       -1.98      7.18 o 
  -4 -11   2        0.28       -2.13      5.01 o 
  -3 -11   2        1.38        4.22      6.96 o 
  -2 -11   2        0.67       10.45      7.43 o 
  -9 -10   2        5.77        3.35     10.04 o 
  -8 -10   2        0.00        1.25      8.72 o 
  -7 -10   2       54.43       48.16      9.06 o 
  -6 -10   2        8.23        4.69      7.50 o 
  -5 -10   2        0.16       -3.60      7.34 o 
  -4 -10   2       40.48       47.66      6.77 o 
  -3 -10   2       41.10       48.46      4.42 o 
  -2 -10   2        2.03        3.04      6.74 o 
  -1 -10   2        0.16        2.20      7.21 o 
   0 -10   2        5.56        3.57      7.48 o 
   1 -10   2        1.07       -0.59      7.02 o 
 -10  -9   2        4.37        6.82     10.40 o 
  -9  -9   2        0.84        3.47      9.47 o 
  -8  -9   2       75.54       67.31      6.19 o 
  -7  -9   2        5.51        2.75      7.85 o 
  -6  -9   2       39.27       35.91      7.26 o 
  -5  -9   2       31.50       39.93      7.81 o 
  -4  -9   2        6.40        5.48      3.33 o 
  -3  -9   2       32.80       28.43      3.56 o 
  -2  -9   2       23.88       28.09      4.16 o 
  -1  -9   2        0.03        0.66      4.31 o 
   0  -9   2        4.24        2.60      4.24 o 
   1  -9   2       42.46       32.00      6.93 o 
   2  -9   2        2.11       -1.02      6.99 o 
   3  -9   2        0.87       -3.58      6.82 o 
 -11  -8   2        3.68        3.04      7.37 o 
 -10  -8   2        0.13        4.04      8.43 o 
  -9  -8   2        5.85        0.97      7.70 o 
  -8  -8   2        6.56        1.59      5.65 o 
  -7  -8   2        2.50        3.82      5.25 o 
  -6  -8   2       50.83       54.41      5.14 o 
  -5  -8   2      114.49       98.41      8.36 o 
  -4  -8   2        1.56        3.22      3.29 o 
  -3  -8   2       51.22       44.86      3.54 o 
  -2  -8   2       54.68       47.14      4.50 o 
  -1  -8   2      173.11      137.38      6.02 o 
   0  -8   2      110.97      126.75      5.59 o 
   1  -8   2       18.30       31.22      5.13 o 
   2  -8   2        0.06        0.84      6.58 o 
   3  -8   2       18.41       14.64      4.72 o 
   4  -8   2        1.28        1.87      5.43 o 
 -11  -7   2        0.09        0.12      7.98 o 
 -10  -7   2        7.95        5.37      7.37 o 
  -9  -7   2       20.20       24.83      6.81 o 
  -8  -7   2        1.12       -2.37      3.98 o 
  -7  -7   2       69.62       74.44      6.26 o 
  -6  -7   2       79.01      111.94      8.10 o 
  -5  -7   2      170.70      138.05      4.78 o 
  -4  -7   2       55.86       65.99      2.99 o 
  -3  -7   2       34.84       35.58      3.43 o 
  -2  -7   2       35.37       29.95      3.64 o 
  -1  -7   2      296.07      313.28     19.41 o 
   0  -7   2       82.57       89.42      4.99 o 
   1  -7   2        8.40        8.22      6.61 o 
   2  -7   2       34.93       25.13      4.39 o 
   3  -7   2       39.83       53.63      7.01 o 
   4  -7   2        0.00        0.04      6.26 o 
   5  -7   2        0.30        2.37      6.92 o 
 -12  -6   2       11.20       15.53      8.41 o 
 -11  -6   2       17.21       17.53      8.05 o 
 -10  -6   2        1.61        0.59      6.61 o 
  -9  -6   2       23.27       22.76      6.31 o 
  -8  -6   2      162.32      173.85     10.81 o 
  -7  -6   2       46.76       47.47      4.07 o 
  -6  -6   2       37.15       34.09      3.62 o 
  -5  -6   2        0.31        0.71      2.35 o 
  -4  -6   2      237.19      242.99      7.27 o 
  -3  -6   2      220.92      197.17      3.06 o 
  -2  -6   2        8.75        6.62      1.99 o 
  -1  -6   2       13.65       11.03      1.98 o 
   0  -6   2      114.63      107.50      4.06 o 
   1  -6   2      183.97      199.96      8.00 o 
   2  -6   2        2.10        4.61      5.45 o 
   3  -6   2       23.28       17.94      6.13 o 
   4  -6   2      172.47      187.76      8.83 o 
   5  -6   2       23.33       23.88      7.56 o 
   6  -6   2        0.30        2.87      7.06 o 
 -12  -5   2        1.17       -1.75      7.77 o 
 -11  -5   2        5.87       -1.54      6.82 o 
 -10  -5   2       13.75       10.22      6.66 o 
  -9  -5   2        8.42        7.65      6.77 o 
  -8  -5   2        0.59       -2.09      4.89 o 
  -7  -5   2      169.36      188.09      5.77 o 
  -6  -5   2       19.28       16.32      3.78 o 
  -5  -5   2      490.98      571.38      7.23 o 
  -4  -5   2      255.51      282.31      2.98 o 
  -3  -5   2      274.38      300.87      3.15 o 
  -2  -5   2       12.64        9.41      1.73 o 
  -1  -5   2        0.60        0.52      1.47 o 
   0  -5   2      438.40      442.64      3.34 o 
   1  -5   2      100.79       99.92      5.28 o 
   2  -5   2       71.66       62.38      5.43 o 
   3  -5   2       88.10       80.88      6.57 o 
   4  -5   2       15.68       12.11      6.49 o 
   5  -5   2       25.73       22.97      7.34 o 
   6  -5   2        3.82        8.05      6.62 o 
   7  -5   2        0.62       -2.86      6.96 o 
 -12  -4   2        5.01        7.19      8.59 o 
 -11  -4   2       14.71       16.42      7.07 o 
 -10  -4   2        6.62        2.76      7.39 o 
  -9  -4   2       41.29       37.90      6.91 o 
  -8  -4   2        0.05        2.50      6.31 o 
  -7  -4   2      118.45      115.02      7.92 o 
  -6  -4   2      111.07      105.78      4.37 o 
  -5  -4   2       48.36       37.27      3.33 o 
  -4  -4   2      201.66      184.98      1.95 o 
  -3  -4   2     2411.63     2460.73     15.76 o 
  -2  -4   2      757.64      739.03      5.63 o 
  -1  -4   2        2.87        2.25      1.34 o 
   0  -4   2     1043.93     1096.54      6.08 o 
   1  -4   2      163.56      140.94      3.51 o 
   2  -4   2       35.24       32.06      3.16 o 
   3  -4   2       15.25       13.63      3.57 o 
   4  -4   2       64.17       64.67      6.58 o 
   5  -4   2      406.02      402.21     10.46 o 
   6  -4   2       42.39       41.36      7.37 o 
   7  -4   2        0.52       -3.28      6.70 o 
   8  -4   2       10.54       19.46      8.16 o 
 -12  -3   2        1.99       -2.91      8.29 o 
 -11  -3   2        3.70        7.19      7.62 o 
 -10  -3   2       61.38       63.71      8.26 o 
  -9  -3   2      278.77      288.73      9.91 o 
  -8  -3   2      531.53      527.68      8.24 o 
  -7  -3   2       66.78       58.81      3.40 o 
  -6  -3   2     2311.36     2232.94     23.93 o 
  -5  -3   2      435.27      417.81      7.32 o 
  -4  -3   2        0.06        2.42      1.76 o 
  -3  -3   2      646.33      691.43      3.33 o 
  -2  -3   2        0.73        2.20      1.03 o 
  -1  -3   2      829.43      846.26      3.65 o 
   0  -3   2      874.09      943.34     10.03 o 
   1  -3   2     1920.44     1925.40     15.16 o 
   2  -3   2      224.78      222.76      2.83 o 
   3  -3   2      221.82      211.63      3.08 o 
   4  -3   2       28.65       26.81      2.65 o 
   5  -3   2        9.66        2.62      6.45 o 
   6  -3   2      253.63      269.60      9.71 o 
   7  -3   2       71.42       77.46      8.37 o 
   8  -3   2        2.12        2.70      7.35 o 
   9  -3   2        0.07        7.07      7.94 o 
 -12  -2   2        8.46       17.18      8.70 o 
 -11  -2   2        0.02        3.85      7.64 o 
 -10  -2   2        9.12        4.90      4.34 o 
  -9  -2   2       15.47       16.43      4.36 o 
  -8  -2   2        8.97        7.83      4.16 o 
  -7  -2   2      372.27      363.19     11.44 o 
  -6  -2   2        1.35        1.28      2.64 o 
  -5  -2   2      192.56      167.58      3.26 o 
  -4  -2   2     2169.55     2230.73      8.56 o 
  -3  -2   2      215.15      226.90      4.74 o 
  -2  -2   2      387.41      456.87      3.10 o 
  -1  -2   2      684.99      615.96      4.43 o 
   0  -2   2      491.62      413.31      5.84 o 
   1  -2   2      822.81      875.91      4.75 o 
   2  -2   2      371.34      365.18      2.87 o 
   3  -2   2        9.37        8.31      2.07 o 
   4  -2   2       21.64       20.35      2.77 o 
   5  -2   2        6.49        3.75      3.25 o 
   6  -2   2       62.35       65.33      4.51 o 
   7  -2   2      114.23      115.56      6.42 o 
   8  -2   2        8.56        6.98      7.53 o 
   9  -2   2       14.45       17.70      7.15 o 
  10  -2   2       11.98       25.37      9.07 o 
 -11  -1   2       21.36       16.54      5.34 o 
 -10  -1   2       84.52       75.17      5.16 o 
  -9  -1   2       23.80       27.63      4.64 o 
  -8  -1   2      158.07      151.64      8.41 o 
  -7  -1   2      656.53      622.99     33.07 o 
  -6  -1   2       83.84       94.04      5.16 o 
  -5  -1   2      342.50      298.81      9.25 o 
  -4  -1   2      333.55      318.78      4.06 o 
  -3  -1   2       15.81       13.29      2.08 o 
  -2  -1   2     6441.41     6510.38     11.48 o 
  -1  -1   2       74.50       82.53      1.92 o 
   0  -1   2      161.81      174.15      3.00 o 
   1  -1   2       94.41      131.54      2.54 o 
   2  -1   2       20.02       24.46      1.51 o 
   3  -1   2      197.00      189.25      4.16 o 
   4  -1   2      788.75      785.89     18.34 o 
   5  -1   2        5.46        8.36      3.13 o 
   6  -1   2      243.72      226.88      6.01 o 
   7  -1   2       55.84       59.16      4.70 o 
   8  -1   2        1.62       -0.20      4.39 o 
   9  -1   2       17.31       17.02      4.77 o 
  10  -1   2        8.83       10.96      7.76 o 
 -11   0   2        1.75        3.21      9.41 o 
 -10   0   2        7.52        6.56      4.80 o 
  -9   0   2       38.23       30.22      4.98 o 
  -8   0   2       23.29       22.68      5.30 o 
  -7   0   2        6.95        3.41      5.48 o 
  -6   0   2       78.79       68.33      3.49 o 
  -5   0   2       55.91       62.83      3.07 o 
  -4   0   2        7.38        6.88      1.97 o 
  -3   0   2     3929.59     3895.18     23.06 o 
  -2   0   2    12383.22    12106.23     78.07 o 
  -1   0   2      184.09      191.13      2.61 o 
   0   0   2     2575.62     2486.96     18.15 o 
   1   0   2    29722.45    28335.43    145.74 o 
   2   0   2        3.77        3.59      1.53 o 
   3   0   2     1237.94     1161.18      4.50 o 
   4   0   2        3.94       10.08      2.37 o 
   5   0   2       11.43       14.70      1.43 o 
   6   0   2        0.20        1.45      3.48 o 
   7   0   2       96.19      109.37     10.18 o 
   8   0   2        0.74        2.80      4.52 o 
   9   0   2        1.16        0.94      4.62 o 
  10   0   2        6.50        3.95      4.76 o 
  11   0   2       12.43       17.37      4.83 o 
 -11   1   2        1.28        0.41      7.41 o 
 -10   1   2        6.79        0.58      5.05 o 
  -9   1   2       38.90       35.03      4.78 o 
  -8   1   2       16.41       14.15      4.83 o 
  -7   1   2        9.52       17.96      6.23 o 
  -6   1   2        0.23        1.63      2.67 o 
  -5   1   2      290.37      307.34      4.66 o 
  -4   1   2       15.57       11.38      2.58 o 
  -3   1   2      481.46      499.21      3.61 o 
  -2   1   2     7601.25     7385.48     19.65 o 
  -1   1   2        4.62        3.06      1.31 o 
   0   1   2       42.55       50.32      2.61 o 
   1   1   2     1429.11     1657.50      7.65 o 
   2   1   2      669.04      583.35     12.63 o 
   3   1   2     1632.77     1691.80     29.85 o 
   4   1   2      311.63      306.52      3.06 o 
   5   1   2      211.29      204.63      3.19 o 
   6   1   2      142.70      149.31      4.22 o 
   7   1   2      173.07      174.52      5.27 o 
   8   1   2       65.38       76.71      5.86 o 
   9   1   2       38.11       39.36      4.95 o 
  10   1   2       19.67       18.52      4.99 o 
  11   1   2        5.73        9.13      5.02 o 
 -10   2   2        2.04        0.18      4.82 o 
  -9   2   2       18.47       14.93      5.12 o 
  -8   2   2       90.26      101.10      8.28 o 
  -7   2   2       60.84       53.58      7.48 o 
  -6   2   2       17.19       16.67      6.51 o 
  -5   2   2       29.83       29.72      5.95 o 
  -4   2   2       49.01       61.01      5.13 o 
  -3   2   2      287.19      288.17      3.65 o 
  -2   2   2     2407.48     2581.86     28.38 o 
  -1   2   2    22290.67    19766.68    121.26 o 
   0   2   2      195.89      233.50     11.41 o 
   1   2   2     3962.93     3998.95      8.14 o 
   2   2   2     4946.69     4999.69     10.56 o 
   3   2   2       68.95       70.98      1.60 o 
   4   2   2      363.33      393.90      5.32 o 
   5   2   2        4.82        1.28      1.88 o 
   6   2   2       82.55       86.93      2.75 o 
   7   2   2       79.72       81.64      4.08 o 
   8   2   2       21.30       24.32      4.58 o 
   9   2   2        1.55        1.80      4.46 o 
  10   2   2        3.54        8.14      4.60 o 
  11   2   2       21.46       24.68      5.35 o 
 -10   3   2        2.09       -0.92      5.18 o 
  -9   3   2        8.30        7.68      5.12 o 
  -8   3   2        8.29       16.12      7.93 o 
  -7   3   2        0.24        0.17      7.33 o 
  -6   3   2       33.11       26.78      7.25 o 
  -5   3   2       72.97       58.37      6.57 o 
  -4   3   2      191.25      208.97      6.53 o 
  -3   3   2      120.82      142.14      3.34 o 
  -2   3   2     1029.68      987.65      9.46 o 
  -1   3   2     3478.49     3985.27     16.06 o 
   0   3   2      317.81      318.24      6.56 o 
   1   3   2       55.26       57.06      1.58 o 
   2   3   2     1991.68     1928.44      5.77 o 
   3   3   2      134.20      105.07      2.31 o 
   4   3   2      454.52      443.88      5.64 o 
   5   3   2      813.95      821.37      5.64 o 
   6   3   2       91.30       99.34      2.72 o 
   7   3   2      636.13      616.12      9.38 o 
   8   3   2       11.92        7.07      4.03 o 
   9   3   2      144.80      153.55      5.38 o 
  10   3   2       91.04       77.76      5.07 o 
  11   3   2        3.48        0.56      6.96 o 
  12   3   2        0.04       -2.48      8.02 o 
  -9   4   2        0.20        0.85      8.63 o 
  -8   4   2       11.92       18.28      7.86 o 
  -7   4   2       85.62       69.69      7.83 o 
  -6   4   2       26.65       24.80      7.28 o 
  -5   4   2        0.00       -2.21      6.60 o 
  -4   4   2      158.64      148.97      7.12 o 
  -3   4   2      163.51      197.96      7.06 o 
  -2   4   2       12.85       19.75      4.57 o 
  -1   4   2        0.22        4.81      3.22 o 
   0   4   2      125.79      138.39      3.45 o 
   1   4   2     3166.52     3499.62     13.28 o 
   2   4   2      548.75      557.74      3.90 o 
   3   4   2     3125.49     3052.17      9.38 o 
   4   4   2        2.33       -2.94      2.94 o 
   5   4   2      113.80      135.95      2.55 o 
   6   4   2       88.73       88.84      2.57 o 
   7   4   2        2.45        6.39      2.59 o 
   8   4   2       45.90       45.87      4.89 o 
   9   4   2      166.99      164.01      8.88 o 
  10   4   2       38.36       37.55      7.37 o 
  11   4   2       12.20       15.18      7.73 o 
  12   4   2        0.22        2.01      7.89 o 
  -8   5   2       38.44       44.48      9.03 o 
  -7   5   2       29.79       41.67      8.63 o 
  -6   5   2       21.51       20.21      7.29 o 
  -5   5   2       14.74       13.70      7.44 o 
  -4   5   2       60.43       64.37      7.48 o 
  -3   5   2      167.44      191.31      7.30 o 
  -2   5   2      527.04      585.47      9.23 o 
  -1   5   2       18.70       12.12      4.05 o 
   0   5   2      174.43      181.63      3.05 o 
   1   5   2        0.14        0.18      1.46 o 
   2   5   2        2.07        2.68      1.26 o 
   3   5   2       34.78       40.27      1.97 o 
   4   5   2      141.27      125.81      8.00 o 
   5   5   2      556.04      530.74      6.06 o 
   6   5   2      212.16      211.16      7.16 o 
   7   5   2       50.75       53.13      6.63 o 
   8   5   2      608.03      576.91     11.72 o 
   9   5   2       48.32       41.46      7.45 o 
  10   5   2        1.43        5.18      7.04 o 
  11   5   2       85.51       83.58      8.46 o 
  12   5   2        1.83        2.09      8.25 o 
  -7   6   2        0.19       -3.85      8.88 o 
  -6   6   2       94.78       90.19      8.57 o 
  -5   6   2      110.23      115.96      8.80 o 
  -4   6   2        4.82        4.04      7.48 o 
  -3   6   2       27.42       25.02      6.40 o 
  -2   6   2      101.14       95.97      6.36 o 
  -1   6   2      117.70      109.94      8.61 o 
   0   6   2       25.33       27.12      2.12 o 
   1   6   2        6.83        9.81      1.75 o 
   2   6   2      697.73      692.65      8.46 o 
   3   6   2      622.67      619.47      6.38 o 
   4   6   2      119.07      125.50      3.07 o 
   5   6   2        0.02        3.02      4.74 o 
   6   6   2      455.51      438.37      9.67 o 
   7   6   2      129.65      131.52      7.83 o 
   8   6   2        5.82        9.25      7.17 o 
   9   6   2        0.35       -1.73      7.13 o 
  10   6   2       73.03       73.78      8.02 o 
  11   6   2       22.84       15.41      7.73 o 
  12   6   2        6.25        6.41      7.93 o 
  -6   7   2        3.94       -0.11      8.44 o 
  -5   7   2        0.45       -0.65      7.33 o 
  -4   7   2       51.86       53.79      7.52 o 
  -3   7   2        6.88        5.92      6.77 o 
  -2   7   2       44.14       40.05      6.54 o 
  -1   7   2       55.17       65.87      5.98 o 
   0   7   2        4.87        3.93      2.22 o 
   1   7   2       24.54       20.88      2.17 o 
   2   7   2      298.84      294.68      9.01 o 
   3   7   2       32.67       34.05      2.86 o 
   4   7   2       23.09       20.45      2.76 o 
   5   7   2       36.38       43.21      3.94 o 
   6   7   2      109.18      102.43      7.16 o 
   7   7   2      155.19      150.27      8.16 o 
   8   7   2       21.47       31.01      7.41 o 
   9   7   2        0.39        0.24      6.58 o 
  10   7   2        0.09        6.02      8.12 o 
  11   7   2        7.86       10.50      7.74 o 
  12   7   2       11.42       16.03      8.36 o 
  -5   8   2       31.08       35.89      9.17 o 
  -4   8   2       11.07       17.43      7.42 o 
  -3   8   2        0.46       -1.79      7.13 o 
  -2   8   2       40.15       35.42      4.91 o 
  -1   8   2      183.50      156.53      7.90 o 
   0   8   2        2.46        4.16      6.75 o 
   1   8   2       40.43       35.64      4.88 o 
   2   8   2       11.17        8.31      4.16 o 
   3   8   2      108.80      105.10      3.51 o 
   4   8   2       21.52       18.96      3.18 o 
   5   8   2        4.97        7.74      3.23 o 
   6   8   2      155.78      139.30      5.40 o 
   7   8   2      190.54      191.88      8.91 o 
   8   8   2        1.08        4.70      6.67 o 
   9   8   2       31.06       41.38      8.19 o 
  10   8   2        4.00       16.18      8.98 o 
  11   8   2       15.36       34.05      9.56 o 
  12   8   2        0.27        3.38      8.19 o 
  -4   9   2       12.66       21.19      8.54 o 
  -3   9   2       17.37       13.96      8.81 o 
  -2   9   2        5.03        7.37      8.58 o 
  -1   9   2        9.11        6.51      7.89 o 
   0   9   2       29.12       42.14      7.95 o 
   1   9   2       91.94      104.42      7.74 o 
   2   9   2      105.08       89.61      5.52 o 
   3   9   2      325.16      308.60      6.62 o 
   4   9   2      120.67      126.74      5.15 o 
   5   9   2        9.90        5.66      4.39 o 
   6   9   2       11.77        5.03      4.35 o 
   7   9   2       19.96       21.29      4.68 o 
   8   9   2        6.64        3.20      5.07 o 
   9   9   2       50.22       30.52      8.48 o 
  10   9   2        0.50       -0.19      7.65 o 
  11   9   2       11.71       32.58      9.86 o 
  -3  10   2        4.73       -2.21      8.42 o 
  -2  10   2        5.96        1.03      7.73 o 
  -1  10   2        2.88        8.04      8.00 o 
   0  10   2       71.75       71.97      7.49 o 
   1  10   2       10.45        9.70      6.50 o 
   2  10   2       73.16       78.34      5.70 o 
   3  10   2       31.68       40.60      4.99 o 
   4  10   2       19.50       18.78      4.32 o 
   5  10   2       33.65       36.13      4.58 o 
   6  10   2       12.91       11.52      6.24 o 
   7  10   2       16.17       12.51      6.52 o 
   8  10   2        8.24        9.95      6.65 o 
   9  10   2       10.45       11.03      5.65 o 
  10  10   2        5.22        9.21      8.10 o 
  11  10   2       16.43       15.15      9.13 o 
  -1  11   2        9.37       13.47      8.00 o 
   0  11   2        6.23        4.12      7.57 o 
   1  11   2        4.65        4.40      6.24 o 
   2  11   2       15.56       23.09      6.55 o 
   3  11   2        6.96        1.52      4.58 o 
   4  11   2        1.79        1.16      4.25 o 
   5  11   2       22.76       30.11      4.49 o 
   6  11   2        0.71        1.21      6.79 o 
   7  11   2        4.66        9.35      6.18 o 
   8  11   2        3.00        0.19      7.78 o 
   9  11   2        2.37        1.87      7.46 o 
  10  11   2       10.34        5.87      7.40 o 
   1  12   2        0.58        3.18      7.43 o 
   2  12   2       12.50       10.18      7.61 o 
   3  12   2       15.08       25.19      7.45 o 
   4  12   2        4.85        1.75      5.18 o 
   5  12   2        0.06        1.59      4.30 o 
   6  12   2       31.64       41.00      7.19 o 
   7  12   2        7.39       10.65      7.61 o 
   8  12   2        5.07        8.91      7.42 o 
  -6 -11   3        2.32        1.73      8.51 o 
  -5 -11   3        0.15       -6.12      8.95 o 
  -4 -11   3        0.52        4.05      6.96 o 
  -3 -11   3        0.76        3.09      7.03 o 
  -9 -10   3       15.78       22.92      9.10 o 
  -8 -10   3        8.86        9.02      9.87 o 
  -7 -10   3        0.43       10.80      8.95 o 
  -6 -10   3        0.01        0.91      7.32 o 
  -5 -10   3       16.53       16.90      8.36 o 
  -4 -10   3        0.00        3.70      4.77 o 
  -3 -10   3        0.22       -3.45      6.30 o 
  -2 -10   3        0.05        7.14      7.33 o 
  -1 -10   3        3.35        1.43      6.76 o 
   0 -10   3        0.09        2.88      7.66 o 
 -10  -9   3        4.88        0.37      9.17 o 
  -9  -9   3        0.03        0.74      6.42 o 
  -8  -9   3        4.10        7.65      5.98 o 
  -7  -9   3       11.57       12.81      8.00 o 
  -6  -9   3        6.96        5.55      8.31 o 
  -5  -9   3       12.96       11.55      8.05 o 
  -4  -9   3       26.32       29.81      9.10 o 
  -3  -9   3       20.45       36.59      5.44 o 
  -2  -9   3        0.97        1.19      6.31 o 
  -1  -9   3        6.11       -0.21      6.76 o 
   0  -9   3       30.33       28.64      7.79 o 
   1  -9   3        2.11        8.75      7.76 o 
   2  -9   3        0.03        1.92      6.52 o 
 -11  -8   3        7.16        9.55     11.53 o 
 -10  -8   3       13.57       22.97     10.24 o 
  -9  -8   3        0.01       -3.13      6.31 o 
  -8  -8   3       77.25       90.32      6.85 o 
  -7  -8   3      194.62      203.09     14.19 o 
  -6  -8   3       97.08       93.63      5.68 o 
  -5  -8   3        0.84       -0.14      4.02 o 
  -4  -8   3       24.32       23.02      3.34 o 
  -3  -8   3        0.17       -0.15      3.24 o 
  -2  -8   3        6.51        7.25      3.81 o 
  -1  -8   3        0.39       -0.11      6.30 o 
   0  -8   3        1.96        2.06      6.79 o 
   1  -8   3        2.19        7.40      6.64 o 
   2  -8   3        0.83       -0.52      7.15 o 
   3  -8   3        9.69        2.82      7.52 o 
   4  -8   3        1.63        2.72      6.63 o 
 -11  -7   3        2.00        4.65      7.39 o 
 -10  -7   3        0.01        1.70      5.48 o 
  -9  -7   3       25.06       30.18      4.73 o 
  -8  -7   3       21.58       32.67      5.84 o 
  -7  -7   3      138.34      169.68      6.61 o 
  -6  -7   3        0.62        1.78      4.86 o 
  -5  -7   3      198.57      229.61      6.19 o 
  -4  -7   3       34.20       30.98      3.71 o 
  -3  -7   3      309.58      283.26      5.18 o 
  -2  -7   3      326.43      359.39      9.25 o 
  -1  -7   3        9.44       10.69      4.38 o 
   0  -7   3       15.60       17.02      4.54 o 
   1  -7   3      234.46      212.41      5.75 o 
   2  -7   3        4.44        4.32      4.31 o 
   3  -7   3       34.79       25.41      4.67 o 
   4  -7   3        1.40       -3.42      4.70 o 
   5  -7   3        2.16        4.33      5.21 o 
 -11  -6   3        0.02       -6.85      7.92 o 
 -10  -6   3        6.29        8.21      6.73 o 
  -9  -6   3       36.35       28.77      5.18 o 
  -8  -6   3        1.16        2.22      4.30 o 
  -7  -6   3      110.20       94.80      4.47 o 
  -6  -6   3        9.42        7.12      3.30 o 
  -5  -6   3      107.56       93.44      3.59 o 
  -4  -6   3        4.99        4.45      3.08 o 
  -3  -6   3      238.58      239.57      3.85 o 
  -2  -6   3      155.06      154.94      3.99 o 
  -1  -6   3      204.44      186.96      4.64 o 
   0  -6   3       22.72       28.51      3.12 o 
   1  -6   3       26.12       26.02      3.55 o 
   2  -6   3        6.40       -0.77      3.50 o 
   3  -6   3       78.10       70.13      4.75 o 
   4  -6   3        3.98        1.16      4.49 o 
   5  -6   3        4.26        8.93      5.12 o 
   6  -6   3        5.13        8.63      5.03 o 
 -12  -5   3        1.21        7.49      8.49 o 
 -11  -5   3        0.55        2.32      6.63 o 
 -10  -5   3       21.87       24.13      7.38 o 
  -9  -5   3       16.23       11.51      6.40 o 
  -8  -5   3      211.25      200.83      6.75 o 
  -7  -5   3       58.62       60.62      5.03 o 
  -6  -5   3       40.98       43.43      3.37 o 
  -5  -5   3      402.42      401.03      4.42 o 
  -4  -5   3      461.21      454.89      7.49 o 
  -3  -5   3      401.70      432.69      4.48 o 
  -2  -5   3       66.54       58.35      2.32 o 
  -1  -5   3      576.48      648.09      7.80 o 
   0  -5   3       52.75       46.98      1.99 o 
   1  -5   3       12.48        7.78      2.32 o 
   2  -5   3      421.36      371.82      9.49 o 
   3  -5   3        5.80        3.00      8.10 o 
   4  -5   3        5.28        3.94      4.46 o 
   5  -5   3       11.74        8.55      4.50 o 
   6  -5   3        0.14       -1.88      4.60 o 
   7  -5   3        8.44       12.93      8.24 o 
 -12  -4   3        4.22        5.03      8.64 o 
 -11  -4   3        4.60        5.55      7.45 o 
 -10  -4   3        0.02        0.66      6.51 o 
  -9  -4   3        3.12        3.94      6.87 o 
  -8  -4   3       56.27       42.55      5.47 o 
  -7  -4   3        0.89        1.88      4.50 o 
  -6  -4   3      236.94      218.33      9.22 o 
  -5  -4   3       29.78       31.50      2.66 o 
  -4  -4   3      720.22      768.46      6.68 o 
  -3  -4   3     1129.58     1132.03      9.26 o 
  -2  -4   3       86.14       93.49      2.21 o 
  -1  -4   3        0.22       -0.52      1.94 o 
   0  -4   3      191.78      175.63      2.22 o 
   1  -4   3       17.58       17.50      1.67 o 
   2  -4   3       34.87       31.07      3.49 o 
   3  -4   3      123.32      111.66      3.79 o 
   4  -4   3      353.41      353.54     12.62 o 
   5  -4   3      111.16       99.34      5.25 o 
   6  -4   3       31.29       31.78      5.48 o 
   7  -4   3       21.43       27.60      7.72 o 
   8  -4   3        0.72        5.88      8.63 o 
 -12  -3   3        2.30        4.96      7.99 o 
 -11  -3   3        0.02       -0.78      6.68 o 
 -10  -3   3        0.05        2.02      6.54 o 
  -9  -3   3       17.53       10.49      6.58 o 
  -8  -3   3        1.87        3.52      5.03 o 
  -7  -3   3      380.54      367.32      4.89 o 
  -6  -3   3       79.95       71.41      3.06 o 
  -5  -3   3      894.86      970.20      5.59 o 
  -4  -3   3       41.96       49.73      2.07 o 
  -3  -3   3       33.35       36.73      1.75 o 
  -2  -3   3      541.13      607.16      4.73 o 
  -1  -3   3       62.39       65.44      1.81 o 
   0  -3   3      524.99      518.83      6.02 o 
   1  -3   3        2.85        0.95      1.57 o 
   2  -3   3       13.46       14.42      1.44 o 
   3  -3   3      693.32      699.05      9.42 o 
   4  -3   3       36.69       38.48      4.23 o 
   5  -3   3      429.07      405.32      6.86 o 
   6  -3   3       19.21       24.90      4.48 o 
   7  -3   3       37.20       33.96      7.94 o 
   8  -3   3        0.17        2.93      7.46 o 
   9  -3   3       15.53       31.74      9.08 o 
 -11  -2   3       62.64       53.94      8.14 o 
 -10  -2   3       61.83       55.80      7.69 o 
  -9  -2   3        0.01       -1.01      4.23 o 
  -8  -2   3       21.00       17.37      4.35 o 
  -7  -2   3        0.98        4.33      3.15 o 
  -6  -2   3       31.34       31.34      3.64 o 
  -5  -2   3      719.25      621.01      6.07 o 
  -4  -2   3      887.05     1009.11     10.87 o 
  -3  -2   3       32.14       35.66      1.82 o 
  -2  -2   3      989.91      893.33      9.81 o 
  -1  -2   3      375.63      402.59      2.40 o 
   0  -2   3        0.77        0.19      1.40 o 
   1  -2   3     2699.92     2692.70     26.24 o 
   2  -2   3      637.66      608.32      2.46 o 
   3  -2   3      380.69      372.28      3.21 o 
   4  -2   3       11.33       14.79      2.21 o 
   5  -2   3      746.35      695.56      5.63 o 
   6  -2   3       81.40       66.23      4.70 o 
   7  -2   3        3.35        2.31      7.33 o 
   8  -2   3        3.81        8.25      7.25 o 
   9  -2   3        4.78       10.88      7.98 o 
 -11  -1   3        9.02        8.22      4.80 o 
 -10  -1   3        2.48        5.34      4.60 o 
  -9  -1   3       23.02       23.37      4.74 o 
  -8  -1   3       83.39       68.85      4.86 o 
  -7  -1   3        0.01        1.38      5.25 o 
  -6  -1   3       74.32       85.04      4.82 o 
  -5  -1   3       96.12       83.40      3.70 o 
  -4  -1   3     1085.59     1099.86      6.80 o 
  -3  -1   3      409.93      510.76      4.59 o 
  -2  -1   3       11.31       12.57      1.90 o 
  -1  -1   3       31.93       36.03      1.96 o 
   0  -1   3     3361.24     3273.45      7.21 o 
   1  -1   3      592.55      675.45      7.14 o 
   2  -1   3        7.59        5.65      1.43 o 
   3  -1   3      727.15      677.01      5.71 o 
   4  -1   3       14.98       14.80      2.10 o 
   5  -1   3      168.49      145.84      5.51 o 
   6  -1   3      258.72      260.69      4.21 o 
   7  -1   3       10.39       10.77      4.17 o 
   8  -1   3        0.12        0.58      4.33 o 
   9  -1   3       12.93       15.97      7.79 o 
  10  -1   3       11.02       10.35      7.38 o 
 -11   0   3        0.17        3.16      5.38 o 
 -10   0   3        1.58        4.45      4.84 o 
  -9   0   3       35.61       33.43      7.73 o 
  -8   0   3       74.55       77.34      7.40 o 
  -7   0   3        1.11        0.94      5.53 o 
  -6   0   3       62.52       55.24      3.19 o 
  -5   0   3      239.04      240.40      5.82 o 
  -4   0   3     1151.56     1039.71      9.47 o 
  -3   0   3     1748.52     1798.55     12.21 o 
  -2   0   3     1098.88     1171.08      4.89 o 
  -1   0   3      517.83      508.46      4.35 o 
   0   0   3      500.71      433.32      2.66 o 
   1   0   3     1351.87     1447.01      5.04 o 
   2   0   3     3104.74     3314.97     27.51 o 
   3   0   3      347.90      377.61      2.02 o 
   4   0   3        0.42        1.13      1.97 o 
   5   0   3       90.19       97.86      2.65 o 
   6   0   3       40.77       31.92      2.59 o 
   7   0   3       16.91       14.54      4.12 o 
   8   0   3        0.07        0.61      4.43 o 
   9   0   3        4.33       10.96      4.61 o 
  10   0   3       13.77       20.10      6.60 o 
 -11   1   3       27.08       25.61      5.44 o 
 -10   1   3       34.79       41.76      5.47 o 
  -9   1   3        8.05       11.04      4.62 o 
  -8   1   3        0.19        3.24      7.17 o 
  -7   1   3      230.68      224.25      8.88 o 
  -6   1   3        5.09        2.03      3.11 o 
  -5   1   3      353.58      333.03      5.47 o 
  -4   1   3      483.77      489.85      8.92 o 
  -3   1   3       80.96       80.91      1.95 o 
  -2   1   3    12839.99    12801.84     25.28 o 
  -1   1   3    13779.66    14074.49     90.12 o 
   0   1   3     1456.64     1578.61      9.20 o 
   1   1   3    10615.96    10316.91     45.39 o 
   2   1   3      185.36      235.32      4.07 o 
   3   1   3     1331.02     1391.74      7.59 o 
   4   1   3     1616.24     1637.23      6.51 o 
   5   1   3     1131.69     1213.92     20.71 o 
   6   1   3       47.16       39.56      3.62 o 
   7   1   3       96.64      102.13      4.67 o 
   8   1   3        0.24        1.33      4.53 o 
   9   1   3        0.04        1.98      4.73 o 
  10   1   3       66.83       77.37      5.55 o 
  11   1   3       22.82       21.58      5.36 o 
 -10   2   3       22.29       13.69      4.84 o 
  -9   2   3       15.38       12.29      6.91 o 
  -8   2   3       24.22       19.64      7.51 o 
  -7   2   3      117.81      128.87      8.31 o 
  -6   2   3       26.30       25.31      6.78 o 
  -5   2   3       28.50       42.72      5.88 o 
  -4   2   3        0.16       -2.26      2.26 o 
  -3   2   3     2525.94     2473.05      7.66 o 
  -2   2   3      588.33      551.77      5.52 o 
  -1   2   3     3065.81     3242.61     17.82 o 
   0   2   3     2454.33     2598.27     10.98 o 
   1   2   3     3528.88     3402.28     11.59 o 
   2   2   3      710.27      592.57      6.72 o 
   3   2   3       26.25       21.38      1.76 o 
   4   2   3     1005.15     1154.56      6.02 o 
   5   2   3       49.07       49.18      4.24 o 
   6   2   3      501.54      512.26      6.03 o 
   7   2   3        0.37       -0.16      3.77 o 
   8   2   3       50.52       57.96      4.68 o 
   9   2   3       99.78      113.54      5.51 o 
  10   2   3        6.12        5.39      4.72 o 
  11   2   3        0.70        2.39      4.85 o 
 -10   3   3        5.70        2.99      5.02 o 
  -9   3   3        0.37        3.18      8.26 o 
  -8   3   3        0.27        2.29      6.87 o 
  -7   3   3        1.53        6.97      7.62 o 
  -6   3   3      125.16      138.93      8.68 o 
  -5   3   3       19.54       17.11      6.50 o 
  -4   3   3      145.27      161.95      3.84 o 
  -3   3   3     1807.00     1836.90      9.09 o 
  -2   3   3      105.09      130.11     11.30 o 
  -1   3   3        0.04       -0.20      2.46 o 
   0   3   3        5.38        4.62      1.42 o 
   1   3   3      109.42      111.44      4.08 o 
   2   3   3       11.71        3.91      1.89 o 
   3   3   3      606.74      597.47      4.99 o 
   4   3   3        2.10        4.83      1.74 o 
   5   3   3      137.55      136.61      3.49 o 
   6   3   3      750.11      674.32      8.30 o 
   7   3   3        3.04       -0.64      3.36 o 
   8   3   3      195.38      185.82      5.45 o 
   9   3   3      237.98      229.76      5.97 o 
  10   3   3        0.49        3.29      4.77 o 
  11   3   3        9.36       12.56      7.95 o 
  -9   4   3       13.59       10.30      4.94 o 
  -8   4   3       27.63       33.67      8.72 o 
  -7   4   3        6.11        6.30      7.80 o 
  -6   4   3       24.81       29.71      7.42 o 
  -5   4   3      215.87      226.75      9.08 o 
  -4   4   3      286.05      262.43      5.17 o 
  -3   4   3      932.46      997.67     11.99 o 
  -2   4   3      234.42      244.63      6.49 o 
  -1   4   3       30.14       23.31      2.83 o 
   0   4   3      119.61      156.20      4.40 o 
   1   4   3       14.98       19.23      2.64 o 
   2   4   3     1781.05     1736.64      9.11 o 
   3   4   3       11.14       21.88      2.48 o 
   4   4   3      115.90      133.08      3.49 o 
   5   4   3       47.29       39.83      2.68 o 
   6   4   3       78.45       86.67      2.76 o 
   7   4   3       49.63       46.45      2.93 o 
   8   4   3      163.97      170.05      5.05 o 
   9   4   3        0.34        2.26      7.56 o 
  10   4   3       25.63       27.53      8.02 o 
  11   4   3        7.35        9.02      7.08 o 
  12   4   3        2.74        3.93      8.17 o 
  -8   5   3        3.68        4.43      8.11 o 
  -7   5   3        7.64       12.53      7.86 o 
  -6   5   3        6.74        8.91      7.39 o 
  -5   5   3        0.22       -1.00      7.01 o 
  -4   5   3      310.45      345.87     10.16 o 
  -3   5   3      537.29      599.17     10.83 o 
  -2   5   3       37.52       53.55      5.58 o 
  -1   5   3      494.49      552.53      8.47 o 
   0   5   3      134.77      131.85      7.05 o 
   1   5   3      220.55      254.21      5.70 o 
   2   5   3      601.20      648.41      6.93 o 
   3   5   3      147.28      154.53      2.95 o 
   4   5   3        6.50        8.46      3.04 o 
   5   5   3        9.41        6.22      4.73 o 
   6   5   3      204.64      231.94      7.69 o 
   7   5   3      458.68      451.36     10.22 o 
   8   5   3       20.37       22.87      7.82 o 
   9   5   3        6.74       10.59      7.98 o 
  10   5   3       92.77       87.23      8.20 o 
  11   5   3        0.43       -1.29      7.49 o 
  12   5   3        0.62       -3.01      9.06 o 
  -7   6   3       49.15       62.90      8.96 o 
  -6   6   3        8.40       12.06      8.49 o 
  -5   6   3       16.12       25.74      8.31 o 
  -4   6   3      144.24      164.86      9.42 o 
  -3   6   3      235.27      264.03      9.35 o 
  -2   6   3      184.78      228.58      7.96 o 
  -1   6   3       77.48       81.09      5.55 o 
   0   6   3       21.80       28.44      2.74 o 
   1   6   3       99.61       96.55      3.35 o 
   2   6   3      162.40      164.38      5.34 o 
   3   6   3     1957.29     1947.94     14.67 o 
   4   6   3      231.50      276.80      7.84 o 
   5   6   3       30.34       22.54      5.18 o 
   6   6   3       70.11       60.30      6.46 o 
   7   6   3        6.80        8.32      7.24 o 
   8   6   3        2.27        0.23      7.98 o 
   9   6   3      203.04      191.13      9.34 o 
  10   6   3       27.19       17.88      7.44 o 
  11   6   3       12.54       12.36      8.56 o 
  12   6   3        1.83        5.72      8.57 o 
  -7   7   3        5.68       -2.74      9.54 o 
  -6   7   3        4.83       12.55      8.62 o 
  -5   7   3        7.03       10.44      8.15 o 
  -4   7   3        4.63        9.45      7.58 o 
  -3   7   3       15.96       26.80      7.44 o 
  -2   7   3      317.05      353.65      9.93 o 
  -1   7   3       85.22       88.44      5.07 o 
   0   7   3      227.04      263.61     12.66 o 
   1   7   3      513.51      555.22     19.77 o 
   2   7   3      160.41      166.35      3.70 o 
   3   7   3       94.75      118.68      3.37 o 
   4   7   3      192.45      196.30      3.66 o 
   5   7   3      280.05      261.63      8.14 o 
   6   7   3       13.14        4.47      6.30 o 
   7   7   3        1.50        5.44      7.03 o 
   8   7   3       84.92       99.70      8.35 o 
   9   7   3        1.00        5.12      7.78 o 
  10   7   3        5.38        4.50      8.28 o 
  11   7   3       14.79       16.04      9.12 o 
  12   7   3        8.06       10.01      9.35 o 
  -6   8   3       17.47       12.27      9.35 o 
  -5   8   3        6.57       11.00      7.95 o 
  -4   8   3        0.01       -2.28      7.72 o 
  -3   8   3        0.43       -2.34      7.25 o 
  -2   8   3        5.05        2.62      5.05 o 
  -1   8   3        3.93        0.61      4.83 o 
   0   8   3       46.14       51.53      8.00 o 
   1   8   3        4.56        1.87      3.20 o 
   2   8   3      141.89      145.53      4.12 o 
   3   8   3       61.58       68.84      3.44 o 
   4   8   3       18.57        9.92      3.04 o 
   5   8   3      122.16      128.22      3.94 o 
   6   8   3      359.27      402.03     10.66 o 
   7   8   3      243.03      253.76      9.94 o 
   8   8   3       23.35       24.81      7.95 o 
   9   8   3       15.01       27.69      7.53 o 
  10   8   3        8.48       15.48      7.81 o 
  11   8   3        1.91        3.72      8.18 o 
  12   8   3        2.74       10.09      9.90 o 
  -4   9   3        3.12       -2.92      8.18 o 
  -3   9   3        0.68       -1.06      5.65 o 
  -2   9   3        1.87        3.14      7.86 o 
  -1   9   3       65.67       59.33      7.96 o 
   0   9   3        0.35       -3.60      7.25 o 
   1   9   3       67.35       52.01      7.90 o 
   2   9   3      427.44      392.94     11.35 o 
   3   9   3      206.90      186.75      5.62 o 
   4   9   3        5.68        6.12      3.45 o 
   5   9   3       24.86       23.95      3.56 o 
   6   9   3        3.51        3.20      4.45 o 
   7   9   3        0.02        1.48      4.52 o 
   8   9   3        1.26       -0.78      7.47 o 
   9   9   3       13.74        5.48      8.51 o 
  10   9   3       11.89       20.19      8.17 o 
  11   9   3        0.01        8.63      9.38 o 
  -3  10   3       12.76       14.97      9.52 o 
  -2  10   3        0.10       -3.33      8.63 o 
  -1  10   3       45.38       45.86      8.10 o 
   0  10   3       25.17       31.74      7.73 o 
   1  10   3      117.47      118.74      8.29 o 
   2  10   3       16.43       23.83      4.72 o 
   3  10   3       21.28       20.07      4.56 o 
   4  10   3       21.16       21.22      4.66 o 
   5  10   3       17.30       20.01      4.25 o 
   6  10   3       51.92       44.21      7.04 o 
   7  10   3      119.51      136.95      6.01 o 
   8  10   3       20.80       21.04      4.88 o 
   9  10   3       16.96       23.64      9.37 o 
  10  10   3       38.80       34.36      9.65 o 
  11  10   3       16.76       10.75      9.83 o 
  -2  11   3        2.26        9.20      9.60 o 
  -1  11   3       12.42       12.47      7.76 o 
   0  11   3       28.86       40.86      8.35 o 
   1  11   3       15.21       21.49      7.03 o 
   2  11   3       10.34        4.31      6.68 o 
   3  11   3       26.08       17.92      5.02 o 
   4  11   3       52.60       44.86      4.91 o 
   5  11   3        5.31       10.93      4.68 o 
   6  11   3        0.21       -4.60      6.61 o 
   7  11   3        1.81        3.12      7.09 o 
   8  11   3       15.49       17.49      6.66 o 
   9  11   3       11.50       15.68      8.33 o 
  10  11   3        0.54       -4.33      6.44 o 
   1  12   3        4.18        6.26      7.49 o 
   2  12   3        7.58        8.28      7.66 o 
   3  12   3        5.49        2.02      5.16 o 
   4  12   3        2.32        0.85      4.89 o 
   5  12   3       16.29       20.53      4.40 o 
   6  12   3        7.79       10.90      4.98 o 
   7  12   3        2.60        2.42      6.42 o 
   8  12   3       12.18        2.41      7.74 o 
   9  12   3        8.99       10.50      7.46 o 
   5  13   3        0.00       -0.57      5.18 o 
  -8 -10   4        3.30       14.35      9.16 o 
  -7 -10   4        0.88        6.84      9.34 o 
  -6 -10   4       21.11       14.55      7.96 o 
  -5 -10   4        0.45       -3.96      8.88 o 
  -4 -10   4        0.43        0.92      5.86 o 
  -3 -10   4        4.09       -1.90      6.19 o 
  -2 -10   4        8.61       18.51      7.55 o 
  -1 -10   4        0.04       -1.21      6.68 o 
  -9  -9   4       21.84       22.06      7.32 o 
  -8  -9   4        0.03        2.42      5.88 o 
  -7  -9   4        1.27        2.33      8.49 o 
  -6  -9   4        0.12        5.98      7.59 o 
  -5  -9   4       26.66       23.63      8.02 o 
  -4  -9   4       34.25       50.76     12.60 o 
  -3  -9   4        9.40       11.27      6.29 o 
  -2  -9   4       14.06       13.74      6.85 o 
  -1  -9   4       46.51       47.39      7.23 o 
   0  -9   4        0.01        2.51      7.29 o 
   1  -9   4        0.76        1.66      7.29 o 
 -10  -8   4       12.73        7.59      7.03 o 
  -9  -8   4        8.15        8.42      6.36 o 
  -8  -8   4       21.13       18.19      5.97 o 
  -7  -8   4       59.61       47.68      5.94 o 
  -6  -8   4        0.97        1.63      5.07 o 
  -5  -8   4        0.04        0.63      4.65 o 
  -4  -8   4        0.00        2.18      4.71 o 
  -3  -8   4        9.91       14.03      4.96 o 
  -2  -8   4        0.53       -1.59      6.18 o 
  -1  -8   4        0.40        1.86      6.92 o 
   0  -8   4       18.02       16.47      6.51 o 
   1  -8   4        1.30       -1.32      7.15 o 
   2  -8   4        5.34        7.30      6.69 o 
   3  -8   4        6.28        6.99      6.84 o 
 -11  -7   4        3.27        5.98     10.04 o 
 -10  -7   4        1.41       -1.87      6.51 o 
  -9  -7   4        1.08        2.30      6.18 o 
  -8  -7   4       24.00       28.16      5.96 o 
  -7  -7   4        8.01        7.72      5.30 o 
  -6  -7   4      107.64       95.50      5.58 o 
  -5  -7   4        7.67        7.87      3.50 o 
  -4  -7   4      100.99      100.69      4.18 o 
  -3  -7   4       61.34       93.31     10.10 o 
  -2  -7   4        7.09       19.38      7.17 o 
  -1  -7   4       74.32       73.98      7.64 o 
   0  -7   4      182.06      194.25      8.87 o 
   1  -7   4        1.88        7.50      6.58 o 
   2  -7   4        2.64        1.05      6.73 o 
   3  -7   4        8.53        3.04      4.68 o 
   4  -7   4        0.70       -2.29      4.52 o 
 -11  -6   4        1.49       -3.42      6.60 o 
 -10  -6   4        5.91        8.07      5.78 o 
  -9  -6   4        1.98        4.40      4.35 o 
  -8  -6   4        4.00        8.32      4.18 o 
  -7  -6   4      315.82      363.95     15.06 o 
  -6  -6   4       34.33       31.51      5.10 o 
  -5  -6   4        8.64        5.97      3.33 o 
  -4  -6   4       46.47       46.25      3.67 o 
  -3  -6   4      167.50      154.07      4.04 o 
  -2  -6   4      356.16      366.23      4.18 o 
  -1  -6   4       32.87       34.70      5.26 o 
   0  -6   4       46.74       29.21      4.10 o 
   1  -6   4      115.12      100.37      4.97 o 
   2  -6   4       55.38       64.52      4.81 o 
   3  -6   4        6.57       10.18      4.54 o 
   4  -6   4        1.64        1.13      4.34 o 
   5  -6   4        8.84        6.90      5.25 o 
   6  -6   4        1.20        4.77      5.39 o 
 -11  -5   4        0.51        3.07      7.09 o 
 -10  -5   4        0.17       -1.45      6.50 o 
  -9  -5   4       26.82       20.93      5.14 o 
  -8  -5   4        1.02        0.20      5.00 o 
  -7  -5   4        1.90        1.26      3.80 o 
  -6  -5   4        1.41        0.18      3.25 o 
  -5  -5   4       31.05       29.45      3.12 o 
  -4  -5   4        0.34        3.23      2.98 o 
  -3  -5   4        5.18        2.69      2.89 o 
  -2  -5   4       44.72       55.44      2.47 o 
  -1  -5   4       88.79      107.31      3.10 o 
   0  -5   4       19.56       18.81      2.48 o 
   1  -5   4      232.57      234.54      4.27 o 
   2  -5   4      113.27      114.77      8.10 o 
   3  -5   4       14.70       14.34      4.55 o 
   4  -5   4       44.42       50.20      5.07 o 
   5  -5   4        0.08       -3.58      4.55 o 
   6  -5   4        3.98        3.84      5.08 o 
   7  -5   4        0.41       -2.21      8.20 o 
 -11  -4   4        2.87        9.13      7.59 o 
 -10  -4   4        3.43        4.71      6.44 o 
  -9  -4   4       32.32       27.74      5.62 o 
  -8  -4   4      186.83      178.97      6.26 o 
  -7  -4   4       15.44       25.22      4.67 o 
  -6  -4   4      152.98      134.94      4.69 o 
  -5  -4   4        0.47        0.38      2.64 o 
  -4  -4   4       42.15       36.39      2.10 o 
  -3  -4   4      129.02      123.65      3.15 o 
  -2  -4   4      146.31      153.97      2.74 o 
  -1  -4   4      113.03      111.32      2.72 o 
   0  -4   4       11.96       19.19      2.08 o 
   1  -4   4       57.57       57.65      2.57 o 
   2  -4   4       72.64       70.07      3.57 o 
   3  -4   4      628.72      604.93     11.41 o 
   4  -4   4       36.09       34.13      4.86 o 
   5  -4   4       61.54       69.74      5.21 o 
   6  -4   4       12.60       13.89      4.59 o 
   7  -4   4        3.68        2.23      7.10 o 
 -11  -3   4        4.31        9.13      6.63 o 
 -10  -3   4        7.70       11.41      7.14 o 
  -9  -3   4      210.05      206.70      7.03 o 
  -8  -3   4      594.84      556.93     27.66 o 
  -7  -3   4      218.00      212.81      5.95 o 
  -6  -3   4      103.79      116.05      4.68 o 
  -5  -3   4      378.64      401.50      5.78 o 
  -4  -3   4       22.63       23.49      2.30 o 
  -3  -3   4       31.79       29.10      2.44 o 
  -2  -3   4        1.54        1.12      2.35 o 
  -1  -3   4       28.35       39.33      1.95 o 
   0  -3   4        7.96       14.24      2.59 o 
   1  -3   4       95.25       90.65      3.00 o 
   2  -3   4      507.06      483.40      5.04 o 
   3  -3   4        7.26        3.80      3.18 o 
   4  -3   4      146.13      126.51      4.38 o 
   5  -3   4      173.80      164.09      5.68 o 
   6  -3   4        1.20        0.89      4.44 o 
   7  -3   4       31.98       20.74      6.89 o 
   8  -3   4       20.04       10.11      7.98 o 
 -11  -2   4        0.78       -0.08      7.86 o 
 -10  -2   4       10.34        9.19      6.49 o 
  -9  -2   4        1.95        1.82      4.23 o 
  -8  -2   4        1.90        1.93      3.69 o 
  -7  -2   4        1.98        2.97      4.31 o 
  -6  -2   4      277.71      276.76      5.96 o 
  -5  -2   4      422.80      471.08      5.57 o 
  -4  -2   4      438.79      464.13      8.18 o 
  -3  -2   4      829.68      840.27     17.37 o 
  -2  -2   4      278.48      260.75      4.47 o 
  -1  -2   4      254.95      275.62      2.19 o 
   0  -2   4      811.86      782.38      8.78 o 
   1  -2   4      704.88      767.70      5.52 o 
   2  -2   4       21.38       20.10      1.31 o 
   3  -2   4      458.87      457.45      4.92 o 
   4  -2   4      161.24      127.57      3.90 o 
   5  -2   4        3.30        6.96      3.79 o 
   6  -2   4        0.30        1.44      4.03 o 
   7  -2   4       66.09       82.34      8.07 o 
   8  -2   4        7.67        8.83      7.44 o 
   9  -2   4        0.00        7.83      8.34 o 
 -11  -1   4       14.39       16.52      5.05 o 
 -10  -1   4       46.72       45.33      5.36 o 
  -9  -1   4       59.33       64.16      5.05 o 
  -8  -1   4       54.16       54.15      6.58 o 
  -7  -1   4      909.53      872.89     12.80 o 
  -6  -1   4      549.49      573.66     19.60 o 
  -5  -1   4      159.73      177.66      3.44 o 
  -4  -1   4      688.52      676.36      6.26 o 
  -3  -1   4      117.28      127.24      2.42 o 
  -2  -1   4      419.62      431.30      7.82 o 
  -1  -1   4      464.53      512.11      6.56 o 
   0  -1   4     1020.23      925.35      7.41 o 
   1  -1   4      598.68      633.78      3.44 o 
   2  -1   4      163.11      156.80      3.47 o 
   3  -1   4       85.30       73.87      2.28 o 
   4  -1   4       43.97       46.83      2.32 o 
   5  -1   4      325.36      294.78      5.47 o 
   6  -1   4       33.48       32.26      3.31 o 
   7  -1   4        6.61        7.35      6.34 o 
   8  -1   4        0.90       -2.23      6.95 o 
   9  -1   4        2.13       -0.84      6.75 o 
  10  -1   4       15.16       14.86      7.60 o 
 -11   0   4        6.13        7.92      5.22 o 
 -10   0   4        1.13        1.84      4.63 o 
  -9   0   4        9.67       16.42      7.17 o 
  -8   0   4      117.50      108.40      7.78 o 
  -7   0   4      103.27       88.01      5.21 o 
  -6   0   4       59.23       64.92      4.43 o 
  -5   0   4     1142.53     1055.53      9.05 o 
  -4   0   4      386.00      354.96      4.80 o 
  -3   0   4       25.17       26.75      2.16 o 
  -2   0   4      221.04      200.29      2.20 o 
  -1   0   4     2106.51     2036.80     18.37 o 
   0   0   4     1267.20     1305.38      6.57 o 
   1   0   4     2949.99     2849.24     12.80 o 
   2   0   4       66.31       81.02      1.85 o 
   3   0   4      843.46      922.77      4.16 o 
   4   0   4      383.87      396.79      8.82 o 
   5   0   4       31.40       37.40      2.54 o 
   6   0   4      105.85       85.81      4.23 o 
   7   0   4       24.34       24.79      4.39 o 
   8   0   4      125.37      143.10     17.17 o 
   9   0   4        3.80        4.02      4.53 o 
  10   0   4        0.06        0.61      7.75 o 
 -10   1   4        6.27        5.32      5.41 o 
  -9   1   4        2.88        7.59      7.10 o 
  -8   1   4        7.54        1.59      6.63 o 
  -7   1   4        0.01       -3.08      6.58 o 
  -6   1   4       53.60       59.66      6.24 o 
  -5   1   4       21.39       20.67      2.81 o 
  -4   1   4       25.48       18.39      2.46 o 
  -3   1   4     3593.55     3867.79     30.30 o 
  -2   1   4     1309.22     1459.36      5.37 o 
  -1   1   4       14.36       11.17      2.01 o 
   0   1   4       12.64        8.14      2.27 o 
   1   1   4     5979.52     6025.24     50.78 o 
   2   1   4      434.65      569.35      5.20 o 
   3   1   4     1626.39     1685.27      6.08 o 
   4   1   4      188.60      207.05      2.23 o 
   5   1   4      102.25      104.35      2.61 o 
   6   1   4       29.78       28.95      3.73 o 
   7   1   4       12.61        7.52      4.19 o 
   8   1   4       41.81       44.66      5.89 o 
   9   1   4       50.25       57.03      5.00 o 
  10   1   4       18.88       17.93      4.91 o 
  11   1   4        7.79        7.40      5.19 o 
 -10   2   4        3.40        4.17      5.01 o 
  -9   2   4        0.04        7.50      7.69 o 
  -8   2   4        9.98       15.93      7.19 o 
  -7   2   4       37.36       27.77      7.67 o 
  -6   2   4       29.42       21.44      6.37 o 
  -5   2   4       14.67       25.93      3.79 o 
  -4   2   4      352.41      362.44      7.71 o 
  -3   2   4     1145.64     1110.20      5.63 o 
  -2   2   4      190.53      217.82      2.83 o 
  -1   2   4     6115.06     6155.65     37.40 o 
   0   2   4     3510.74     3635.93     29.66 o 
   1   2   4       56.18       50.50      2.18 o 
   2   2   4     3268.05     3258.95     15.41 o 
   3   2   4      115.92       96.37      3.05 o 
   4   2   4       96.25       93.93      2.45 o 
   5   2   4      285.58      310.79      5.22 o 
   6   2   4        1.37       -0.45      3.31 o 
   7   2   4      144.09      135.37      4.89 o 
   8   2   4        7.95       11.31      4.44 o 
   9   2   4       10.45       10.99      4.52 o 
  10   2   4        0.41        1.99      4.73 o 
  11   2   4        9.95       10.53      5.07 o 
 -10   3   4        4.87        2.76      4.87 o 
  -9   3   4        1.73       11.56      8.47 o 
  -8   3   4        0.01        3.59      7.60 o 
  -7   3   4       19.84       18.84      7.76 o 
  -6   3   4       84.56       88.40      8.28 o 
  -5   3   4        0.32        1.42      3.29 o 
  -4   3   4       14.30        9.03      2.38 o 
  -3   3   4     2795.07     2824.77     17.94 o 
  -2   3   4       29.03       48.94      2.49 o 
  -1   3   4      337.44      354.53      3.03 o 
   0   3   4       67.76       73.89      2.66 o 
   1   3   4      282.52      266.55      3.14 o 
   2   3   4     1943.74     2073.57     42.22 o 
   3   3   4      196.06      170.48      5.32 o 
   4   3   4      331.42      344.52      4.44 o 
   5   3   4      523.00      499.76     11.23 o 
   6   3   4      324.86      340.54      5.41 o 
   7   3   4      362.19      361.49      6.05 o 
   8   3   4      201.38      187.36     13.28 o 
   9   3   4        8.34        7.35      4.36 o 
  10   3   4        6.86       11.70      4.69 o 
  11   3   4        6.18        8.63      7.12 o 
  -9   4   4        6.36       22.60      7.76 o 
  -8   4   4       10.10       11.46      8.70 o 
  -7   4   4        6.52        8.37      7.82 o 
  -6   4   4       53.29       44.42      8.09 o 
  -5   4   4       30.22       23.00      7.66 o 
  -4   4   4       75.64       71.81      3.91 o 
  -3   4   4      295.53      296.63      9.70 o 
  -2   4   4      576.98      626.38      4.76 o 
  -1   4   4       24.88       24.02      1.59 o 
   0   4   4        1.72        2.68      1.19 o 
   1   4   4     1675.54     1588.81     13.46 o 
   2   4   4      502.69      515.45      4.70 o 
   3   4   4       45.17       48.62      3.31 o 
   4   4   4      248.39      216.20      4.24 o 
   5   4   4       83.65       99.99      2.77 o 
   6   4   4      286.42      279.45     12.06 o 
   7   4   4       34.44       33.85      5.30 o 
   8   4   4        8.57        8.33      4.33 o 
   9   4   4        2.59        0.90      4.33 o 
  10   4   4       17.77        9.47      7.51 o 
  11   4   4        4.87        4.31      8.44 o 
  -8   5   4        0.24        5.47      8.31 o 
  -7   5   4        9.61       14.79      7.90 o 
  -6   5   4        0.58        0.90      7.88 o 
  -5   5   4       35.91       42.89      8.48 o 
  -4   5   4       17.57        5.66      7.29 o 
  -3   5   4        1.87       -0.29      6.01 o 
  -2   5   4      262.10      310.39      8.24 o 
  -1   5   4        4.38        6.31      3.32 o 
   0   5   4      234.90      243.29      6.53 o 
   1   5   4       43.02       41.58      1.59 o 
   2   5   4       13.72       22.21      1.98 o 
   3   5   4       65.22       54.64      2.64 o 
   4   5   4      110.34      116.05      3.80 o 
   5   5   4      199.12      204.76      4.62 o 
   6   5   4      868.26      796.15     11.92 o 
   7   5   4       91.56       88.98      7.88 o 
   8   5   4      326.08      350.07     11.07 o 
   9   5   4      414.44      417.20     11.46 o 
  10   5   4        3.86       -4.79      8.26 o 
  11   5   4        5.18       -0.50      8.47 o 
  12   5   4        0.57        7.91      9.21 o 
  -8   6   4       12.98       14.73      8.68 o 
  -7   6   4        1.06       -0.34      7.45 o 
  -6   6   4       11.59        6.07      8.19 o 
  -5   6   4       86.53       91.17      9.37 o 
  -4   6   4       74.60       71.64      8.33 o 
  -3   6   4       63.08       64.09      7.26 o 
  -2   6   4        0.12        1.13      5.74 o 
  -1   6   4       15.61       14.42      3.77 o 
   0   6   4       52.21       50.64      2.89 o 
   1   6   4      129.47      126.74      3.17 o 
   2   6   4      572.21      572.77      4.71 o 
   3   6   4      562.20      513.33      3.26 o 
   4   6   4       71.37       72.06      5.41 o 
   5   6   4       18.11        9.57      5.95 o 
   6   6   4      108.64      104.49      7.27 o 
   7   6   4      282.14      280.42      9.79 o 
   8   6   4      249.86      269.54     10.43 o 
   9   6   4       33.61       33.97      8.14 o 
  10   6   4        0.01       -0.79      7.44 o 
  11   6   4        4.46        2.53      8.87 o 
  12   6   4        1.13        7.58      9.43 o 
  -7   7   4        0.02       -0.99      9.42 o 
  -6   7   4        0.01        1.06      8.78 o 
  -5   7   4        5.71        8.51      8.87 o 
  -4   7   4        5.74       10.28      8.10 o 
  -3   7   4      237.72      264.59     10.16 o 
  -2   7   4       62.72       58.40      7.70 o 
  -1   7   4      270.40      299.86     31.32 o 
   0   7   4       29.39       32.07      3.42 o 
   1   7   4      109.02      146.96      5.22 o 
   2   7   4       78.03       79.14      2.58 o 
   3   7   4      328.29      312.52      4.19 o 
   4   7   4       39.67       33.28      2.82 o 
   5   7   4       37.11       38.56      6.50 o 
   6   7   4        0.58        0.18      6.60 o 
   7   7   4      489.61      444.81     11.66 o 
   8   7   4       66.01       46.95      7.94 o 
   9   7   4        2.42        2.18      8.12 o 
  10   7   4       41.05       49.48      8.56 o 
  11   7   4        3.36        2.98      8.90 o 
  12   7   4        0.83        1.16      7.97 o 
  -6   8   4        1.77        8.29      8.42 o 
  -5   8   4        0.28       -3.99      9.02 o 
  -4   8   4        7.60       11.76      8.35 o 
  -3   8   4       33.58       30.03      7.77 o 
  -2   8   4       26.50       32.88     12.24 o 
  -1   8   4       52.34       73.36     17.94 o 
   0   8   4      160.15      165.84      5.09 o 
   1   8   4       32.61       48.80      3.71 o 
   2   8   4       28.62       27.57      3.31 o 
   3   8   4       36.09       39.11      3.32 o 
   4   8   4       59.08       52.37      3.33 o 
   5   8   4      425.84      421.13      5.97 o 
   6   8   4       24.30       15.25      7.25 o 
   7   8   4      253.87      246.43      9.81 o 
   8   8   4       79.62       78.84      8.61 o 
   9   8   4        0.04       -5.06      8.24 o 
  10   8   4        5.40       -1.84      8.74 o 
  11   8   4        2.71        4.59      9.23 o 
  -5   9   4        1.31        2.60      9.74 o 
  -4   9   4        0.46        4.94      8.38 o 
  -3   9   4        2.00        0.94      5.74 o 
  -2   9   4       65.25       59.31      9.32 o 
  -1   9   4        6.33        7.50      8.13 o 
   0   9   4      124.72      143.40      9.32 o 
   1   9   4      198.57      195.27      6.11 o 
   2   9   4      112.28      126.58      4.52 o 
   3   9   4        4.60        4.43      3.51 o 
   4   9   4       33.86       39.23      3.58 o 
   5   9   4       58.40       55.88      3.86 o 
   6   9   4       91.74       87.23      5.15 o 
   7   9   4       36.46       24.14      7.71 o 
   8   9   4       64.82       61.62      8.12 o 
   9   9   4        0.04       -2.25      8.27 o 
  10   9   4        3.31        2.07      8.84 o 
  11   9   4        1.25       -2.84      9.18 o 
  -3  10   4        0.26       -0.92      9.49 o 
  -2  10   4        2.05       -3.44      9.01 o 
  -1  10   4       42.19       54.49      9.11 o 
   0  10   4        1.71        3.02      8.08 o 
   1  10   4        9.92       12.04      7.40 o 
   2  10   4       71.57       63.72      5.20 o 
   3  10   4        0.01       -4.56      4.56 o 
   4  10   4        6.24       -1.27      4.07 o 
   5  10   4        1.07        4.32      3.58 o 
   6  10   4      178.26      198.19      9.54 o 
   7  10   4        9.84        8.15      5.00 o 
   8  10   4       60.91       65.75     10.23 o 
   9  10   4       46.18       45.42      9.18 o 
  10  10   4        7.14       -2.90      9.28 o 
  11  10   4        0.10       -4.90      9.93 o 
  -2  11   4        0.40       -0.50      7.97 o 
  -1  11   4       47.36       55.73      8.91 o 
   0  11   4       14.77       26.77      7.50 o 
   1  11   4        0.29       10.78      8.05 o 
   2  11   4       95.70       92.61      5.92 o 
   3  11   4       70.27       62.81      5.15 o 
   4  11   4        2.72        3.59      4.35 o 
   5  11   4        2.75       -2.20      4.32 o 
   6  11   4        5.26        7.39      5.78 o 
   7  11   4       40.93       33.89      6.49 o 
   8  11   4        8.58        5.50      5.23 o 
   9  11   4        0.77        7.99      5.41 o 
  10  11   4        1.53        8.82      5.38 o 
   0  12   4        5.70        8.99      8.78 o 
   1  12   4       31.01       36.91      8.64 o 
   2  12   4        1.36        1.73      6.68 o 
   3  12   4       11.21       11.84      4.73 o 
   4  12   4       10.49       17.19      4.42 o 
   5  12   4        3.55       13.97      4.55 o 
   6  12   4        0.34        2.06      4.62 o 
   7  12   4       11.73       17.79      7.26 o 
   8  12   4        0.29       -6.79      7.80 o 
   9  12   4        8.26        7.54      7.90 o 
   4  13   4        0.38       -5.07      5.27 o 
   5  13   4        0.58       -0.06      4.74 o 
   6  13   4        1.29        8.92      4.90 o 
  -6 -10   5        3.49       -1.83      9.40 o 
  -5 -10   5        1.54        2.32      9.54 o 
  -4 -10   5        0.04       -0.59      6.52 o 
  -3 -10   5        2.11        7.99      6.48 o 
  -8  -9   5       16.99       18.34      6.12 o 
  -7  -9   5        2.14        7.35      7.91 o 
  -6  -9   5        0.02        0.71      8.54 o 
  -5  -9   5        0.87       -0.77      7.45 o 
  -4  -9   5        0.45       -0.97      7.00 o 
  -3  -9   5       34.68       38.48      6.80 o 
  -2  -9   5       13.06       15.58      7.39 o 
  -1  -9   5        0.40       -0.04      7.20 o 
   0  -9   5        4.14        2.10      7.26 o 
 -10  -8   5       23.84       30.49      7.78 o 
  -9  -8   5       70.82       78.99      7.84 o 
  -8  -8   5       11.56       16.06      6.10 o 
  -7  -8   5       26.72       29.29      5.98 o 
  -6  -8   5       32.14       37.27      5.63 o 
  -5  -8   5        5.89        4.00      4.67 o 
  -4  -8   5        9.20        8.53      5.24 o 
  -3  -8   5        0.01        5.60      6.73 o 
  -2  -8   5        1.99        4.08      6.96 o 
  -1  -8   5        0.51        0.04      6.41 o 
   0  -8   5        0.45        5.02      7.18 o 
   1  -8   5        0.05       -1.09      6.54 o 
   2  -8   5        0.96        6.62      7.80 o 
 -10  -7   5       10.14        9.25      6.87 o 
  -9  -7   5        8.78       22.50      6.27 o 
  -8  -7   5        2.13        2.91      6.14 o 
  -7  -7   5        1.11        0.94      5.15 o 
  -6  -7   5       21.93       16.20      4.96 o 
  -5  -7   5        2.41        5.91      3.60 o 
  -4  -7   5       50.82       69.14      5.24 o 
  -3  -7   5       31.49       23.28      4.85 o 
  -2  -7   5      151.23      159.31      7.73 o 
  -1  -7   5       29.56       31.59      7.11 o 
   0  -7   5        4.40        5.57      6.55 o 
   1  -7   5        1.67        2.88      7.14 o 
   2  -7   5       28.64       28.37      7.50 o 
   3  -7   5        1.52        2.64      7.31 o 
   4  -7   5        0.12        1.40      5.37 o 
 -11  -6   5        0.75        8.92      7.99 o 
 -10  -6   5        0.98        3.46      4.81 o 
  -9  -6   5        1.28        4.16      5.97 o 
  -8  -6   5       89.79      105.14      6.62 o 
  -7  -6   5       87.92       81.32      6.02 o 
  -6  -6   5      217.60      207.25      6.46 o 
  -5  -6   5        0.30        0.53      3.64 o 
  -4  -6   5       28.22       32.05      3.84 o 
  -3  -6   5        0.04       -0.25      3.72 o 
  -2  -6   5       82.88       82.47      5.16 o 
  -1  -6   5       10.10        6.65      6.60 o 
   0  -6   5       32.74       33.24      7.65 o 
   1  -6   5       56.36       68.90      5.00 o 
   2  -6   5       38.28       38.52      4.91 o 
   3  -6   5        7.92        9.67      4.63 o 
   4  -6   5       10.22       10.49      4.73 o 
   5  -6   5        0.40       -4.09      4.59 o 
 -11  -5   5       15.36       18.40      8.08 o 
 -10  -5   5        4.48        1.86      5.54 o 
  -9  -5   5       31.92       44.21      7.02 o 
  -8  -5   5       83.61       95.06      6.30 o 
  -7  -5   5      239.17      239.02      9.55 o 
  -6  -5   5       31.84       35.94      5.09 o 
  -5  -5   5       89.65       90.18      5.12 o 
  -4  -5   5      412.49      405.00      5.81 o 
  -3  -5   5      257.13      263.75      6.33 o 
  -2  -5   5        3.84       11.13      4.07 o 
  -1  -5   5       18.87       21.91      4.37 o 
   0  -5   5      232.72      242.45     10.76 o 
   1  -5   5        5.82        4.69      3.50 o 
   2  -5   5        1.01        3.92      4.58 o 
   3  -5   5      126.80      105.21      5.32 o 
   4  -5   5        0.31        0.94      4.76 o 
   5  -5   5        1.52       -0.31      5.02 o 
   6  -5   5        0.69        1.52      4.98 o 
 -11  -4   5        0.12       -1.51      6.64 o 
 -10  -4   5        0.00        0.78      5.46 o 
  -9  -4   5        6.54        8.47      5.21 o 
  -8  -4   5        1.18        1.38      4.88 o 
  -7  -4   5       13.78       13.78      3.89 o 
  -6  -4   5       22.81       25.87      3.38 o 
  -5  -4   5       77.54       73.56      3.24 o 
  -4  -4   5       38.87       34.48      5.74 o 
  -3  -4   5        7.52        8.35      2.82 o 
  -2  -4   5       99.92       93.30      3.60 o 
  -1  -4   5      203.01      200.33      4.84 o 
   0  -4   5      104.48       99.87      4.50 o 
   1  -4   5      175.08      167.79      4.28 o 
   2  -4   5      179.21      166.12      4.57 o 
   3  -4   5       72.90       72.85      4.34 o 
   4  -4   5        9.84        6.84      4.33 o 
   5  -4   5       15.11       18.50      4.75 o 
   6  -4   5        0.67        0.00      4.78 o 
   7  -4   5        7.27        3.60      8.14 o 
 -11  -3   5        1.89        0.71      6.83 o 
 -10  -3   5        7.21        7.60      6.91 o 
  -9  -3   5       60.22       56.39      5.74 o 
  -8  -3   5       55.88       45.63      5.31 o 
  -7  -3   5       11.40       15.33      4.55 o 
  -6  -3   5      105.74      113.56      6.52 o 
  -5  -3   5       33.69       33.09      2.83 o 
  -4  -3   5      116.63      112.63      7.86 o 
  -3  -3   5        5.57        9.27      2.51 o 
  -2  -3   5      198.16      218.26      3.68 o 
  -1  -3   5      238.04      244.38      3.01 o 
   0  -3   5      105.78      102.56      2.46 o 
   1  -3   5      448.32      438.62      4.38 o 
   2  -3   5       24.78       28.04      3.37 o 
   3  -3   5       18.64       21.97      3.73 o 
   4  -3   5       96.18       84.06      4.52 o 
   5  -3   5        8.10        8.97      3.99 o 
   6  -3   5       34.47       34.93      4.66 o 
   7  -3   5        2.02       -7.72      7.72 o 
   8  -3   5        3.10       -3.58      7.75 o 
 -11  -2   5        5.41        6.92      7.66 o 
 -10  -2   5       16.60       20.30      6.67 o 
  -9  -2   5        0.05        1.87      4.78 o 
  -8  -2   5        9.36        8.00      4.67 o 
  -7  -2   5       24.52       21.64      4.59 o 
  -6  -2   5       83.55       91.70      4.38 o 
  -5  -2   5      322.04      328.98      5.49 o 
  -4  -2   5      606.96      598.09      5.96 o 
  -3  -2   5      133.89      142.81      3.67 o 
  -2  -2   5       28.16       32.40      3.04 o 
  -1  -2   5      100.10       89.05      2.82 o 
   0  -2   5      348.18      401.52      5.84 o 
   1  -2   5      789.49      775.06      4.88 o 
   2  -2   5      521.16      527.56      9.04 o 
   3  -2   5      233.44      224.80      4.39 o 
   4  -2   5      476.40      471.47      5.96 o 
   5  -2   5       21.03       30.22      4.20 o 
   6  -2   5      296.48      287.45      6.94 o 
   7  -2   5        0.45        0.38      6.20 o 
   8  -2   5        1.41       -6.63      6.63 o 
   9  -2   5        2.13       -4.40      8.67 o 
 -11  -1   5        0.63        5.37      7.65 o 
 -10  -1   5        1.37        2.86      4.92 o 
  -9  -1   5        2.87        1.25      6.60 o 
  -8  -1   5       46.16       48.80      5.16 o 
  -7  -1   5        2.97        4.41      4.86 o 
  -6  -1   5       24.19       22.55      4.15 o 
  -5  -1   5      279.61      333.17      5.60 o 
  -4  -1   5        0.63        2.39      2.62 o 
  -3  -1   5       55.24       60.07      2.39 o 
  -2  -1   5        0.65        4.24      1.82 o 
  -1  -1   5      276.68      272.68      4.12 o 
   0  -1   5      161.32      169.66      2.24 o 
   1  -1   5      893.43      818.27      8.56 o 
   2  -1   5      109.69      107.59      2.46 o 
   3  -1   5      139.54      122.86      2.83 o 
   4  -1   5      262.22      231.56      3.46 o 
   5  -1   5       19.06       28.67      3.72 o 
   6  -1   5      149.08      128.78      4.68 o 
   7  -1   5       12.22       21.44      6.60 o 
   8  -1   5        0.93       -2.26      7.25 o 
   9  -1   5        2.09       -4.26      6.69 o 
 -11   0   5       13.43       18.77      5.87 o 
 -10   0   5        0.02       -2.25      4.79 o 
  -9   0   5        5.27        9.53      6.78 o 
  -8   0   5        1.55       -0.99      4.80 o 
  -7   0   5      172.75      159.07      7.52 o 
  -6   0   5      263.37      250.03      6.78 o 
  -5   0   5       94.05      108.27      4.08 o 
  -4   0   5      510.68      511.71      5.05 o 
  -3   0   5      234.19      213.83      3.22 o 
  -2   0   5       13.08       13.19      1.58 o 
  -1   0   5      186.01      170.42      5.12 o 
   0   0   5      406.31      409.25      3.05 o 
   1   0   5        0.09        0.02      1.61 o 
   2   0   5     1275.25     1232.15     10.02 o 
   3   0   5     1093.73     1217.24      4.59 o 
   4   0   5       24.74       20.40      2.30 o 
   5   0   5       41.23       36.96      2.80 o 
   6   0   5       43.60       27.43      4.25 o 
   7   0   5       96.92       96.98      5.01 o 
   8   0   5       40.91       33.29      6.91 o 
   9   0   5        0.07       -6.47      6.47 o 
  10   0   5        0.55       -6.34      8.14 o 
 -10   1   5       10.47       16.05      8.22 o 
  -9   1   5        8.78       17.35      7.15 o 
  -8   1   5       26.12       10.33      7.12 o 
  -7   1   5        8.47        8.06      4.86 o 
  -6   1   5       25.92       24.53      4.48 o 
  -5   1   5       11.71       12.31      3.60 o 
  -4   1   5     2364.41     2423.69     12.24 o 
  -3   1   5      586.76      566.35      4.09 o 
  -2   1   5      126.69      115.63      3.31 o 
  -1   1   5        1.87        7.58      2.01 o 
   0   1   5        8.65       10.24      2.20 o 
   1   1   5      499.44      495.31      5.09 o 
   2   1   5     5800.70     5883.57     16.02 o 
   3   1   5       75.48       81.19      2.43 o 
   4   1   5       60.80       63.96      1.88 o 
   5   1   5      232.57      208.81      3.48 o 
   6   1   5        0.06       -0.87      3.70 o 
   7   1   5        1.83        8.02      4.49 o 
   8   1   5       59.57       72.71      7.31 o 
   9   1   5        0.62        5.55      6.50 o 
 -10   2   5        4.61        6.24      8.72 o 
  -9   2   5       12.94       17.54      8.14 o 
  -8   2   5        0.99       -3.03      6.75 o 
  -7   2   5       38.74       27.51      7.05 o 
  -6   2   5       67.00       62.91      5.00 o 
  -5   2   5       79.14       74.98      4.43 o 
  -4   2   5      391.55      341.14      4.06 o 
  -3   2   5      207.02      204.91      3.42 o 
  -2   2   5      219.09      226.10      4.89 o 
  -1   2   5       73.03       69.13      2.46 o 
   0   2   5      381.09      397.27      8.74 o 
   1   2   5      130.47      148.21      2.44 o 
   2   2   5        1.68        3.49      3.17 o 
   3   2   5      172.15      182.22      6.01 o 
   4   2   5      512.35      535.20      9.46 o 
   5   2   5      164.82      156.51      3.19 o 
   6   2   5       32.64       27.61      3.94 o 
   7   2   5        0.64        2.48      4.20 o 
   8   2   5       30.67       40.90      4.73 o 
   9   2   5       29.10       26.92      5.01 o 
  10   2   5       35.35       42.69      5.35 o 
  11   2   5        0.10       -5.00      5.00 o 
  -9   3   5        0.08        0.23      8.01 o 
  -8   3   5        4.37       -2.82      7.99 o 
  -7   3   5       16.41        3.66      6.91 o 
  -6   3   5      114.90      140.30      8.98 o 
  -5   3   5        2.69        6.25      4.06 o 
  -4   3   5        0.55       -0.06      4.56 o 
  -3   3   5     1995.37     1979.85     14.25 o 
  -2   3   5     2105.44     2112.70     12.72 o 
  -1   3   5      618.97      606.34      8.48 o 
   0   3   5      397.96      380.61      7.52 o 
   1   3   5       70.59       65.42      2.12 o 
   2   3   5       50.82       56.85      2.08 o 
   3   3   5     1341.53     1346.00     12.11 o 
   4   3   5     1227.49     1203.40     28.87 o 
   5   3   5        0.20        0.13      2.21 o 
   6   3   5      733.74      713.99      7.40 o 
   7   3   5      116.78       98.35      4.79 o 
   8   3   5        0.32       -1.55      4.59 o 
   9   3   5       57.90       63.91      5.28 o 
  10   3   5       39.10       36.27      6.24 o 
  11   3   5        1.77       -3.55      5.29 o 
  -9   4   5        0.18        2.97      9.05 o 
  -8   4   5       33.77       38.77      9.03 o 
  -7   4   5       23.07       26.16      8.43 o 
  -6   4   5       60.91       50.02      7.53 o 
  -5   4   5      206.32      199.49      9.21 o 
  -4   4   5      199.34      215.68     14.35 o 
  -3   4   5      159.37      137.36      3.12 o 
  -2   4   5        0.40        0.76      2.36 o 
  -1   4   5        0.70        3.53      1.95 o 
   0   4   5     2470.26     2396.23     13.13 o 
   1   4   5      917.11      866.26      8.70 o 
   2   4   5       34.83       35.31      2.24 o 
   3   4   5        4.89        4.09      4.86 o 
   4   4   5       49.95       56.21      3.49 o 
   5   4   5       41.03       45.82      3.32 o 
   6   4   5      101.09       91.50      4.03 o 
   7   4   5       20.68       20.23      3.98 o 
   8   4   5        0.05        0.45      4.30 o 
   9   4   5        4.38        2.13      4.51 o 
  10   4   5        0.03       -2.32      7.10 o 
  11   4   5       49.98       62.73      8.29 o 
  -8   5   5        2.86        1.88      8.89 o 
  -7   5   5        0.06       -2.17      8.37 o 
  -6   5   5       31.38       26.46      8.33 o 
  -5   5   5       27.44       14.53      8.07 o 
  -4   5   5       80.60       83.93      8.22 o 
  -3   5   5      231.51      259.04      9.01 o 
  -2   5   5      171.18      165.92      7.03 o 
  -1   5   5       69.56       83.29      4.03 o 
   0   5   5      290.46      298.89      6.67 o 
   1   5   5        6.38        7.28      1.51 o 
   2   5   5      444.05      449.26      4.77 o 
   3   5   5      287.88      269.94      4.41 o 
   4   5   5       70.92       70.33      3.79 o 
   5   5   5      366.60      329.71     13.08 o 
   6   5   5        0.01        1.33      6.56 o 
   7   5   5      915.28      952.06     23.09 o 
   8   5   5      532.46      534.65     12.73 o 
   9   5   5        4.75        0.99      7.48 o 
  10   5   5        2.36        3.16      7.48 o 
  11   5   5        0.38       10.64      9.19 o 
  -8   6   5        1.35        9.41      9.77 o 
  -7   6   5        2.42        6.42      7.82 o 
  -6   6   5       21.16       13.33      8.80 o 
  -5   6   5      111.28      138.52      9.96 o 
  -4   6   5       50.96       55.28      8.60 o 
  -3   6   5      255.92      276.33      9.85 o 
  -2   6   5        9.89        8.54      6.35 o 
  -1   6   5        3.76        5.68      4.06 o 
   0   6   5       40.57       44.40      2.48 o 
   1   6   5      610.27      619.87      6.30 o 
   2   6   5       32.35       33.53      2.07 o 
   3   6   5      104.75      105.46      3.81 o 
   4   6   5      604.02      565.37      6.74 o 
   5   6   5       29.06       20.48      6.33 o 
   6   6   5       18.84       20.79      7.06 o 
   7   6   5       72.21       62.34      8.56 o 
   8   6   5       51.52       31.80      8.77 o 
   9   6   5        2.09       10.05      8.45 o 
  10   6   5        0.01        0.78      8.52 o 
  11   6   5        0.49        8.11      9.12 o 
  -7   7   5        3.01        3.95      9.73 o 
  -6   7   5        0.10        0.42      8.21 o 
  -5   7   5       58.78       56.13      9.20 o 
  -4   7   5      150.53      159.70     10.05 o 
  -3   7   5        0.50       -0.07      7.92 o 
  -2   7   5      383.09      433.12     11.26 o 
  -1   7   5      208.92      224.66     19.48 o 
   0   7   5       27.30       30.57      3.70 o 
   1   7   5      337.69      368.84     15.24 o 
   2   7   5       91.73      102.54      3.27 o 
   3   7   5       67.41       75.24      2.99 o 
   4   7   5      118.11      104.58      4.46 o 
   5   7   5      228.28      252.88      9.04 o 
   6   7   5      329.99      337.64     10.36 o 
   7   7   5       94.06       79.59      9.08 o 
   8   7   5       28.98       48.14      8.18 o 
   9   7   5      134.85      129.13      9.57 o 
  10   7   5        0.07       -6.50      7.79 o 
  11   7   5        0.07        0.49      8.19 o 
  -6   8   5        0.12        5.90      8.30 o 
  -5   8   5       21.27       26.66      8.82 o 
  -4   8   5       17.00       24.30      8.58 o 
  -3   8   5        5.00        9.39      8.64 o 
  -2   8   5        0.77       -3.18      5.46 o 
  -1   8   5        0.12       -5.57      5.57 o 
   0   8   5       80.04       75.36      6.20 o 
   1   8   5        8.44        2.88      3.39 o 
   2   8   5      151.51      144.46      5.54 o 
   3   8   5       10.45       15.85      3.14 o 
   4   8   5      260.23      316.27      6.08 o 
   5   8   5      162.47      148.94     13.49 o 
   6   8   5       71.64       80.97      8.70 o 
   7   8   5      218.59      225.56     10.10 o 
   8   8   5      138.32      119.46      8.84 o 
   9   8   5       10.45        7.61      8.06 o 
  10   8   5       11.36       15.62      8.51 o 
  11   8   5        4.79        3.49      8.16 o 
  -5   9   5        0.20        0.77      8.61 o 
  -4   9   5        0.16       11.38      9.37 o 
  -3   9   5       12.43       16.31      9.08 o 
  -2   9   5        4.03        2.96      5.69 o 
  -1   9   5      131.68      102.86      9.19 o 
   0   9   5      496.95      501.39     11.99 o 
   1   9   5        0.00        2.45      3.89 o 
   2   9   5       13.11        8.52      3.75 o 
   3   9   5      111.04       97.28      4.16 o 
   4   9   5      146.49      125.63      4.25 o 
   5   9   5       66.52       65.76      5.01 o 
   6   9   5        0.18        4.71      4.28 o 
   7   9   5        2.00        0.18      7.98 o 
   8   9   5        0.69        0.98      8.06 o 
   9   9   5        0.02       -0.18      7.89 o 
  10   9   5        5.37        1.47      8.56 o 
  11   9   5        1.50        1.39      7.98 o 
  -3  10   5        0.69       -7.43      9.80 o 
  -2  10   5       34.08       33.84      9.45 o 
  -1  10   5       37.58       33.50      8.07 o 
   0  10   5       91.83       94.79      9.18 o 
   1  10   5        0.37        5.98      7.79 o 
   2  10   5       10.59        7.65      4.91 o 
   3  10   5        0.06       -2.62      3.71 o 
   4  10   5       47.80       44.31      3.71 o 
   5  10   5      151.05      178.04      7.76 o 
   6  10   5        2.23        4.17      4.44 o 
   7  10   5      142.04      145.09      5.90 o 
   8  10   5      147.91      151.16     10.02 o 
   9  10   5        1.53        0.00      8.91 o 
  10  10   5        0.06       -2.34      9.31 o 
  11  10   5       10.03        9.18     10.39 o 
  -2  11   5       11.37       16.87     10.08 o 
  -1  11   5        2.38        0.49      8.57 o 
   0  11   5        0.42        8.17      8.41 o 
   1  11   5      234.70      246.64     10.15 o 
   2  11   5        3.92        1.07      4.89 o 
   3  11   5        6.33        1.08      4.38 o 
   4  11   5       26.60       22.13      4.44 o 
   5  11   5        7.30        5.84      4.57 o 
   6  11   5       42.24       46.05      5.16 o 
   7  11   5        7.55        9.10      5.16 o 
   8  11   5        2.71        3.33      5.22 o 
   9  11   5        0.68       13.15      5.66 o 
  10  11   5        1.59        1.53      9.89 o 
   0  12   5       25.44       23.10      7.32 o 
   1  12   5        2.74        8.15      6.93 o 
   2  12   5       15.48        9.49      8.33 o 
   3  12   5        8.04        8.00      4.73 o 
   4  12   5        4.48        8.20      4.79 o 
   5  12   5        0.36        3.77      4.44 o 
   6  12   5        6.08       11.73      4.51 o 
   7  12   5        0.03       -2.61      6.60 o 
   8  12   5        2.70        3.72      7.48 o 
   9  12   5       35.45       36.67      8.46 o 
   3  13   5        0.00       -6.99      8.03 o 
   4  13   5        0.01       -0.46      4.74 o 
   5  13   5        8.77        7.65      5.86 o 
   6  13   5        1.83       13.38      4.86 o 
   7  13   5        3.59        1.23      7.18 o 
  -7  -9   6        2.71        1.38      9.86 o 
  -6  -9   6        0.08        4.96      8.34 o 
  -5  -9   6        0.18       -3.64      9.24 o 
  -4  -9   6       14.40       17.76      6.84 o 
  -3  -9   6        2.88       -2.24      7.39 o 
  -2  -9   6       12.03       24.17      7.38 o 
  -1  -9   6        1.69        2.47      7.40 o 
  -9  -8   6        0.00        4.59      6.46 o 
  -8  -8   6        1.29        4.93      6.50 o 
  -7  -8   6        0.02        3.74      6.02 o 
  -6  -8   6        3.99        1.36      5.14 o 
  -5  -8   6        0.07        4.30      4.85 o 
  -4  -8   6        0.57        0.97      6.52 o 
  -3  -8   6        3.64       -2.89      7.55 o 
  -2  -8   6        2.57        7.85      7.21 o 
  -1  -8   6        0.15        1.74      6.55 o 
   0  -8   6        4.08        2.73      7.53 o 
   1  -8   6        7.67        3.59      6.88 o 
 -10  -7   6        2.08       -2.12     10.45 o 
  -9  -7   6        0.12        3.39      6.55 o 
  -8  -7   6       14.64       11.51      5.44 o 
  -7  -7   6       14.68       18.26      5.68 o 
  -6  -7   6       19.80       27.43      5.41 o 
  -5  -7   6        3.04        7.35      3.78 o 
  -4  -7   6        5.23        4.99      3.78 o 
  -3  -7   6       84.20      108.71      8.02 o 
  -2  -7   6       66.53       75.50      7.52 o 
  -1  -7   6        2.39        7.15      7.20 o 
   0  -7   6        0.37       -0.31      7.32 o 
   1  -7   6        1.77        3.38      6.40 o 
   2  -7   6        0.02        8.61      6.86 o 
   3  -7   6       10.68       14.48      8.33 o 
 -10  -6   6        1.28        4.11      9.09 o 
  -9  -6   6       16.24       20.49      6.57 o 
  -8  -6   6       10.10       11.51      5.62 o 
  -7  -6   6        2.14        1.96      5.40 o 
  -6  -6   6       56.33       53.07      5.67 o 
  -5  -6   6        3.40        5.70      3.59 o 
  -4  -6   6       20.78       27.01      3.97 o 
  -3  -6   6        0.00       -0.57      3.89 o 
  -2  -6   6      131.91      104.77      5.38 o 
  -1  -6   6       49.14       74.38      7.87 o 
   0  -6   6        0.21        1.70      6.54 o 
   1  -6   6       21.77       21.07      6.74 o 
   2  -6   6       36.59       35.38      5.02 o 
   3  -6   6        2.73        3.62      4.94 o 
   4  -6   6        1.53        1.83      4.83 o 
 -11  -5   6        0.32       -2.82      5.74 o 
 -10  -5   6        0.11       -1.88      5.45 o 
  -9  -5   6        1.39        1.86      5.25 o 
  -8  -5   6        2.38        6.10      5.33 o 
  -7  -5   6        0.11       -1.01      5.18 o 
  -6  -5   6       28.67       26.83      5.71 o 
  -5  -5   6       27.92       23.88      4.78 o 
  -4  -5   6        6.75        4.54      3.80 o 
  -3  -5   6       72.66       84.01      4.21 o 
  -2  -5   6      198.83      214.15     11.63 o 
  -1  -5   6       88.74      106.48      6.03 o 
   0  -5   6       42.45       44.84      5.00 o 
   1  -5   6       56.43       64.33      5.07 o 
   2  -5   6       48.58       36.10      4.79 o 
   3  -5   6       32.48       34.67      5.07 o 
   4  -5   6        1.64        2.83      4.67 o 
   5  -5   6        0.04       -1.29      4.66 o 
 -11  -4   6        4.77        6.71      7.67 o 
 -10  -4   6       23.87       24.53      5.98 o 
  -9  -4   6       10.45        6.98      5.14 o 
  -8  -4   6       26.66       30.49      4.95 o 
  -7  -4   6       30.56       30.02      3.87 o 
  -6  -4   6       35.38       36.36      3.58 o 
  -5  -4   6      153.10      150.66     10.54 o 
  -4  -4   6       12.56       16.19      4.26 o 
  -3  -4   6       90.30       84.47      3.78 o 
  -2  -4   6        5.92        5.28      4.08 o 
  -1  -4   6       27.39       26.09      4.45 o 
   0  -4   6      158.81      179.28     14.72 o 
   1  -4   6      121.57      118.87      9.96 o 
   2  -4   6      124.41      124.96      4.65 o 
   3  -4   6        0.10        2.38      3.82 o 
   4  -4   6       68.36       68.35      5.88 o 
   5  -4   6        0.28       -3.03      4.78 o 
   6  -4   6       17.98       24.72      4.94 o 
 -11  -3   6       14.04        4.41      7.74 o 
 -10  -3   6       25.48       25.66      5.51 o 
  -9  -3   6        0.47        4.86      5.43 o 
  -8  -3   6       76.40       65.99      5.15 o 
  -7  -3   6       87.52       78.01      5.21 o 
  -6  -3   6       43.17       46.03      4.49 o 
  -5  -3   6      102.78      105.56      3.57 o 
  -4  -3   6       15.12       16.42      3.60 o 
  -3  -3   6      135.64      126.12      7.82 o 
  -2  -3   6       20.57       23.62      3.04 o 
  -1  -3   6        9.26       10.39      2.79 o 
   0  -3   6       60.37       65.63      3.03 o 
   1  -3   6       38.02       41.63      6.76 o 
   2  -3   6        9.80       15.87      3.82 o 
   3  -3   6      161.91      157.73      6.32 o 
   4  -3   6       66.44       45.34      4.19 o 
   5  -3   6       12.39        8.80      4.19 o 
   6  -3   6        2.87        1.23      4.86 o 
   7  -3   6        6.25        9.76      6.74 o 
 -11  -2   6        0.51        1.46      6.59 o 
 -10  -2   6        2.42       -0.90      5.17 o 
  -9  -2   6        0.31        1.94      5.07 o 
  -8  -2   6        0.10        0.35      4.72 o 
  -7  -2   6        0.32       -0.50      4.44 o 
  -6  -2   6       19.25       23.37      3.96 o 
  -5  -2   6      171.25      175.11      3.76 o 
  -4  -2   6      532.69      553.65      9.40 o 
  -3  -2   6       38.63       41.25      5.30 o 
  -2  -2   6       20.58       23.14      2.39 o 
  -1  -2   6       72.99       71.30      2.87 o 
   0  -2   6       12.62       17.54      2.53 o 
   1  -2   6      193.81      193.04      3.53 o 
   2  -2   6       66.29       52.63      3.54 o 
   3  -2   6      353.29      373.00      7.37 o 
   4  -2   6      152.35      166.55      4.88 o 
   5  -2   6       43.75       35.68      4.24 o 
   6  -2   6       16.04       15.52      4.08 o 
   7  -2   6        1.41       -1.15      6.27 o 
   8  -2   6       13.98        7.18      7.99 o 
 -11  -1   6        3.12        5.47      6.68 o 
 -10  -1   6       36.39       40.01      5.14 o 
  -9  -1   6      155.82      163.62      6.61 o 
  -8  -1   6       43.35       48.89      5.39 o 
  -7  -1   6      235.24      249.92      6.63 o 
  -6  -1   6      789.21      784.29      8.33 o 
  -5  -1   6      145.95      149.13      5.59 o 
  -4  -1   6      254.28      235.42      3.51 o 
  -3  -1   6        0.23        1.37      2.07 o 
  -2  -1   6        4.68        5.21      2.09 o 
  -1  -1   6      177.32      190.75      4.32 o 
   0  -1   6        2.17        4.86      1.86 o 
   1  -1   6      538.65      538.38      6.53 o 
   2  -1   6      432.88      428.88      7.43 o 
   3  -1   6      173.70      158.96      4.66 o 
   4  -1   6      303.57      277.69      5.04 o 
   5  -1   6        1.39        0.91      3.95 o 
   6  -1   6       79.90       75.97      4.37 o 
   7  -1   6       18.44       11.73      6.12 o 
   8  -1   6        0.87        0.77      5.78 o 
   9  -1   6        1.85        1.90      6.48 o 
 -11   0   6        5.43        4.13      5.29 o 
 -10   0   6        0.61       -3.86      7.67 o 
  -9   0   6        5.18        1.85      6.92 o 
  -8   0   6       64.72       56.34      5.41 o 
  -7   0   6      306.13      287.66      7.03 o 
  -6   0   6       57.66       51.06      4.64 o 
  -5   0   6        1.68        0.93      3.83 o 
  -4   0   6       21.80       20.74      3.59 o 
  -3   0   6       58.00       53.76      2.08 o 
  -2   0   6       62.70       58.25      2.18 o 
  -1   0   6      526.73      543.16      4.69 o 
   0   0   6        8.88       11.57      2.26 o 
   1   0   6       34.91       31.22      2.40 o 
   2   0   6      796.91      819.64      8.51 o 
   3   0   6       23.58       24.28      1.77 o 
   4   0   6        1.37        3.93      2.57 o 
   5   0   6       16.73       11.53      2.90 o 
   6   0   6      125.53      123.67      7.63 o 
   7   0   6       55.74       34.69      6.80 o 
   8   0   6        0.22        0.17      7.19 o 
   9   0   6       18.87       25.99      7.49 o 
 -10   1   6        1.44        6.16      7.40 o 
  -9   1   6        4.66        1.06      7.51 o 
  -8   1   6       17.79       25.92      5.07 o 
  -7   1   6       70.14       63.82      5.56 o 
  -6   1   6      104.12      111.22      6.88 o 
  -5   1   6      916.12      910.33      8.29 o 
  -4   1   6      144.21      139.38      5.35 o 
  -3   1   6      252.48      248.68      3.35 o 
  -2   1   6        1.29        7.58      3.21 o 
  -1   1   6      223.60      240.66      5.97 o 
   0   1   6      702.67      727.64      8.29 o 
   1   1   6     1036.13     1132.60      9.25 o 
   2   1   6     1020.35     1036.26      6.76 o 
   3   1   6        2.26        0.58      3.34 o 
   4   1   6      576.90      545.72      9.20 o 
   5   1   6        9.62       16.34      2.80 o 
   6   1   6       10.14       10.52      4.16 o 
   7   1   6       58.75       69.38      4.98 o 
   8   1   6        6.16        2.13      4.34 o 
   9   1   6        0.33       -7.03      7.03 o 
  10   1   6        1.12       -6.62      6.62 o 
 -10   2   6        4.85        8.16      7.87 o 
  -9   2   6        5.72        7.95      7.87 o 
  -8   2   6        0.32        2.68      6.81 o 
  -7   2   6       31.43       29.03      5.13 o 
  -6   2   6      291.73      285.37      6.56 o 
  -5   2   6      137.02      128.81      4.61 o 
  -4   2   6        1.73        4.10      3.57 o 
  -3   2   6        7.31        5.48      2.39 o 
  -2   2   6     1406.87     1402.35      8.07 o 
  -1   2   6       17.09       13.82      2.52 o 
   0   2   6     2683.09     2616.41     15.65 o 
   1   2   6      184.56      172.69      2.41 o 
   2   2   6      344.14      344.72      7.66 o 
   3   2   6      931.61     1070.65      8.59 o 
   4   2   6        1.75       -0.35      4.86 o 
   5   2   6        0.21        2.36      3.65 o 
   6   2   6       36.58       32.69      4.69 o 
   7   2   6       52.04       55.15      4.98 o 
   8   2   6       34.35       20.37      4.76 o 
   9   2   6        0.98        1.74      4.51 o 
  10   2   6        9.55       11.76      5.00 o 
  -9   3   6        0.17       -7.82      7.82 o 
  -8   3   6        0.11       -0.54      7.66 o 
  -7   3   6       33.64       23.43      7.02 o 
  -6   3   6        4.90        2.97      7.75 o 
  -5   3   6       96.03      103.65      4.90 o 
  -4   3   6      352.45      362.66      5.46 o 
  -3   3   6       16.60       19.42      2.70 o 
  -2   3   6      846.94      813.98      5.43 o 
  -1   3   6        4.21        4.48      2.89 o 
   0   3   6        1.41        1.04      2.11 o 
   1   3   6       48.51       42.11      2.04 o 
   2   3   6     2517.65     2678.90     22.69 o 
   3   3   6      429.39      514.08      6.74 o 
   4   3   6      147.13      150.33      6.32 o 
   5   3   6      504.60      494.86      9.70 o 
   6   3   6       10.63       10.07      4.02 o 
   7   3   6       11.57       15.81      4.34 o 
   8   3   6      282.95      296.13     18.61 o 
   9   3   6       24.17       18.39      4.67 o 
  10   3   6        0.13        6.26      5.43 o 
  11   3   6        0.25        2.94      5.50 o 
  -9   4   6        0.81       -2.54      8.09 o 
  -8   4   6        0.17       -1.35      8.62 o 
  -7   4   6        2.29       -2.81      7.84 o 
  -6   4   6        0.06        0.98      7.64 o 
  -5   4   6       60.40       70.28      8.27 o 
  -4   4   6       38.63       32.61      7.05 o 
  -3   4   6       19.93       20.32      3.03 o 
  -2   4   6     2100.36     2041.00     34.13 o 
  -1   4   6     1470.20     1399.39      7.38 o 
   0   4   6      111.26      130.79      2.39 o 
   1   4   6      163.21      142.83      3.02 o 
   2   4   6      672.70      607.58      5.52 o 
   3   4   6      103.29      103.07      4.62 o 
   4   4   6       59.81       57.63      6.02 o 
   5   4   6       17.75       17.12      3.46 o 
   6   4   6        1.73        5.28      2.82 o 
   7   4   6       18.38       10.21      4.52 o 
   8   4   6       21.12       26.05      4.67 o 
   9   4   6        0.33        4.97      4.70 o 
  10   4   6       65.45       76.47      5.59 o 
  11   4   6        1.71        5.09      8.57 o 
  -8   5   6        2.71       -1.78      8.44 o 
  -7   5   6        2.82        0.09      8.38 o 
  -6   5   6        0.69       -6.75      7.74 o 
  -5   5   6       19.44       17.55      8.04 o 
  -4   5   6      418.59      429.61     11.58 o 
  -3   5   6       29.68       28.32      6.79 o 
  -2   5   6      170.67      148.80      6.82 o 
  -1   5   6      398.30      387.95      8.31 o 
   0   5   6       23.48       27.70      1.57 o 
   1   5   6      105.37       95.55      2.72 o 
   2   5   6     1104.46     1158.11      6.50 o 
   3   5   6      215.19      215.53      8.25 o 
   4   5   6      293.32      285.90      8.46 o 
   5   5   6       23.38       18.31      3.80 o 
   6   5   6     1009.27     1023.35     14.41 o 
   7   5   6      518.46      484.59     11.68 o 
   8   5   6        0.06       -0.09      4.45 o 
   9   5   6       62.45       64.71      8.87 o 
  10   5   6        3.31       16.89      8.81 o 
  11   5   6        1.05        5.99      7.84 o 
  -7   6   6       11.13       14.91      8.48 o 
  -6   6   6        7.01        8.84      8.34 o 
  -5   6   6       48.63       44.03      7.84 o 
  -4   6   6       87.88       92.60      9.05 o 
  -3   6   6       11.04       11.71      7.96 o 
  -2   6   6        3.94        8.02      6.44 o 
  -1   6   6       34.25       44.28      4.36 o 
   0   6   6      157.09      152.16      4.74 o 
   1   6   6       52.91       53.82      2.35 o 
   2   6   6       36.17       33.47      2.01 o 
   3   6   6      218.89      174.27      4.29 o 
   4   6   6      253.33      265.34      8.88 o 
   5   6   6       14.64       13.36      6.78 o 
   6   6   6       64.27       67.35      8.32 o 
   7   6   6       93.95      104.03      9.03 o 
   8   6   6       20.54       21.98      7.85 o 
   9   6   6        1.25       -2.08      7.39 o 
  10   6   6        6.02       12.22      8.64 o 
  11   6   6       36.48       46.63      8.67 o 
  -7   7   6        0.39        5.92      9.61 o 
  -6   7   6        3.67        3.20      7.86 o 
  -5   7   6        5.78        6.39      8.59 o 
  -4   7   6        0.65       -0.36      8.06 o 
  -3   7   6       40.01       32.71      7.74 o 
  -2   7   6      197.86      192.06      9.51 o 
  -1   7   6       10.23        7.62      3.97 o 
   0   7   6      481.04      467.35      5.98 o 
   1   7   6        2.73        1.70      2.81 o 
   2   7   6      106.16      125.96      4.54 o 
   3   7   6      292.26      322.29      4.16 o 
   4   7   6      388.38      362.86      5.89 o 
   5   7   6       94.79       82.36      8.03 o 
   6   7   6       60.85       65.51      8.63 o 
   7   7   6      106.87      100.98      9.38 o 
   8   7   6      321.08      279.33     11.21 o 
   9   7   6        3.77        6.05      7.40 o 
  10   7   6       13.80       11.98      8.33 o 
  11   7   6        1.16        8.25      8.03 o 
  -6   8   6       11.65       19.64      8.81 o 
  -5   8   6        0.81        3.44      9.23 o 
  -4   8   6        0.06        1.30      7.96 o 
  -3   8   6        0.05       -2.90      8.20 o 
  -2   8   6      111.52      132.08     26.57 o 
  -1   8   6       64.16       58.94      7.77 o 
   0   8   6      268.88      289.81      7.16 o 
   1   8   6       57.76       75.31      4.13 o 
   2   8   6      199.94      172.94      5.00 o 
   3   8   6       29.61       24.05      3.09 o 
   4   8   6       95.42      105.82      3.58 o 
   5   8   6      366.58      340.13     11.10 o 
   6   8   6      188.23      182.48     10.25 o 
   7   8   6       29.86       21.85      8.61 o 
   8   8   6      119.96      115.64      9.20 o 
   9   8   6       26.11       22.37      7.93 o 
  10   8   6        2.26       -0.50      7.69 o 
  11   8   6        0.01       -1.29      9.21 o 
  -5   9   6        5.93       13.11      9.54 o 
  -4   9   6       14.48       25.85      9.58 o 
  -3   9   6        5.88        3.32      6.42 o 
  -2   9   6       40.97       49.75      6.82 o 
  -1   9   6      284.95      328.15     29.80 o 
   0   9   6       46.99       56.98      5.94 o 
   1   9   6       26.64       26.20      5.52 o 
   2   9   6       97.14      102.09      4.32 o 
   3   9   6        7.06        7.93      3.49 o 
   4   9   6        0.00        1.10      3.40 o 
   5   9   6       72.45       77.22      3.96 o 
   6   9   6      124.43      105.71      9.13 o 
   7   9   6       29.18       36.03      8.31 o 
   8   9   6       10.05        8.45      8.28 o 
   9   9   6       14.04       18.24      9.10 o 
  10   9   6        7.14        6.08      8.83 o 
  11   9   6        2.04       -9.63      9.63 o 
  -3  10   6       14.84        9.79      9.34 o 
  -2  10   6        0.13       -2.69      8.83 o 
  -1  10   6       12.09       14.33      7.90 o 
   0  10   6        0.19        5.96      8.31 o 
   1  10   6       90.98       91.90      8.66 o 
   2  10   6        1.28       -1.55      5.26 o 
   3  10   6       84.02       69.26      5.50 o 
   4  10   6       50.53       53.15      3.85 o 
   5  10   6        0.31        6.43      3.50 o 
   6  10   6      102.71       95.56      5.21 o 
   7  10   6       64.58       70.67      5.25 o 
   8  10   6        0.22        1.87      8.02 o 
   9  10   6        2.04        4.59      9.09 o 
  10  10   6        7.89        9.80      9.35 o 
  -2  11   6        2.02        6.17      9.30 o 
  -1  11   6       24.29       25.21      9.29 o 
   0  11   6      135.75      164.26     10.51 o 
   1  11   6        6.08       13.96      7.09 o 
   2  11   6        2.24       -1.60      7.14 o 
   3  11   6       61.13       67.09      7.79 o 
   4  11   6        5.24        3.80      4.29 o 
   5  11   6        1.62        2.32      3.82 o 
   6  11   6        0.43        0.46      4.65 o 
   7  11   6        1.23        6.49      4.99 o 
   8  11   6        9.87       15.26      4.96 o 
   9  11   6        0.51        9.77      9.87 o 
  10  11   6        0.37        0.40     10.11 o 
   0  12   6        2.11        5.53      7.96 o 
   1  12   6        4.83       10.96      7.68 o 
   2  12   6        7.96       10.83      8.10 o 
   3  12   6        3.81       -6.03      7.20 o 
   4  12   6       23.08       19.57      7.30 o 
   5  12   6        2.95        6.80      4.47 o 
   6  12   6        1.09       -0.03      4.25 o 
   7  12   6       17.80       11.77      6.53 o 
   8  12   6       30.02       33.02      5.64 o 
   9  12   6        0.33        7.51      5.47 o 
   3  13   6        2.62        1.95      7.33 o 
   4  13   6       18.33       19.14      6.50 o 
   5  13   6        0.13       -2.06      6.14 o 
   6  13   6        2.55        9.86      5.03 o 
   7  13   6        0.01        0.15      7.22 o 
  -5  -9   7        6.76       14.09      6.51 o 
  -4  -9   7        0.62       25.54      8.07 o 
  -8  -8   7        0.63       10.00      7.35 o 
  -7  -8   7        0.02        0.26      6.29 o 
  -6  -8   7        1.14       -3.09      5.33 o 
  -5  -8   7        5.81        7.80      5.43 o 
  -4  -8   7        0.36        4.36      7.36 o 
  -3  -8   7        0.03        5.00      6.80 o 
  -2  -8   7        3.18        7.16      7.45 o 
  -1  -8   7        4.88       -0.49      6.92 o 
   0  -8   7        0.14        1.77      7.51 o 
  -9  -7   7        8.28       10.43      9.62 o 
  -8  -7   7        1.23        1.50      6.03 o 
  -7  -7   7        1.32        2.21      5.70 o 
  -6  -7   7        7.72        9.48      5.72 o 
  -5  -7   7        6.36        8.53      3.97 o 
  -4  -7   7       26.75       38.94      6.80 o 
  -3  -7   7       20.59       30.14      7.54 o 
  -2  -7   7        0.00       -0.15      6.65 o 
  -1  -7   7       13.53       13.59      7.82 o 
   0  -7   7        0.99       11.06      7.58 o 
   1  -7   7        3.26        9.85      6.40 o 
   2  -7   7        4.95        7.03      6.86 o 
 -10  -6   7       23.74       48.02     11.47 o 
  -9  -6   7       21.90       20.69      8.88 o 
  -8  -6   7       10.88        6.32      8.92 o 
  -7  -6   7        5.51        8.40      5.62 o 
  -6  -6   7       15.79       12.09      5.49 o 
  -5  -6   7       39.50       34.47      5.23 o 
  -4  -6   7        5.21        8.74      3.92 o 
  -3  -6   7       11.35       10.84      4.66 o 
  -2  -6   7        0.88        2.05      4.91 o 
  -1  -6   7        3.78       -1.36      7.42 o 
   0  -6   7       11.72       11.59      6.80 o 
   1  -6   7        0.83        2.57      7.30 o 
   2  -6   7       13.08       14.80      7.20 o 
   3  -6   7        0.72        6.60      5.18 o 
   4  -6   7        0.83        5.60      5.03 o 
 -10  -5   7       19.32       15.49      8.97 o 
  -9  -5   7        0.69        8.82      9.49 o 
  -8  -5   7        9.74       14.97      8.81 o 
  -7  -5   7       14.23       11.15      5.08 o 
  -6  -5   7       98.57      113.95      9.86 o 
  -5  -5   7        1.71        3.86      4.62 o 
  -4  -5   7       76.95       61.21      5.28 o 
  -3  -5   7      135.10      151.07      5.70 o 
  -2  -5   7       76.38       88.92      5.56 o 
  -1  -5   7        0.93        2.49      4.99 o 
   0  -5   7       30.68       31.19      5.26 o 
   1  -5   7       17.44       12.21      4.74 o 
   2  -5   7        1.32        4.21      6.67 o 
   3  -5   7        0.11        3.91      4.90 o 
   4  -5   7        5.43        9.43      4.98 o 
   5  -5   7        0.20        1.58      5.58 o 
 -10  -4   7        0.93        2.89      5.51 o 
  -9  -4   7        0.30        0.45      5.13 o 
  -8  -4   7        4.06        2.62      4.74 o 
  -7  -4   7        0.17       -1.33      8.61 o 
  -6  -4   7       11.51       12.65      4.88 o 
  -5  -4   7        9.57       15.63      4.69 o 
  -4  -4   7       13.97       10.87      4.52 o 
  -3  -4   7       13.32       13.74      3.88 o 
  -2  -4   7        8.98       10.90      4.85 o 
  -1  -4   7       36.65       39.01      5.02 o 
   0  -4   7        0.06       -3.03      4.96 o 
   1  -4   7        6.38        4.03      4.89 o 
   2  -4   7       36.28       44.96      5.10 o 
   3  -4   7       34.74       29.91      4.00 o 
   4  -4   7        4.05       10.84      4.85 o 
   5  -4   7       18.74       26.26      5.11 o 
   6  -4   7        1.73        6.05      5.28 o 
 -11  -3   7        5.17        4.46      6.14 o 
 -10  -3   7        0.31        6.94      6.37 o 
  -9  -3   7        4.03       11.83      5.51 o 
  -8  -3   7       50.30       55.75      8.60 o 
  -7  -3   7       64.76       66.30      8.73 o 
  -6  -3   7      186.12      196.21      9.91 o 
  -5  -3   7      158.60      164.16      8.11 o 
  -4  -3   7       27.05       35.04      4.24 o 
  -3  -3   7        0.14        1.24      3.75 o 
  -2  -3   7        8.02        8.89      4.23 o 
  -1  -3   7      298.42      321.13      6.21 o 
   0  -3   7      131.18      127.76      5.36 o 
   1  -3   7       37.67       41.32      5.14 o 
   2  -3   7      347.15      314.21      7.27 o 
   3  -3   7        3.75        2.81      4.11 o 
   4  -3   7        0.18       -1.21      4.16 o 
   5  -3   7        5.07        7.56      4.17 o 
   6  -3   7       11.12       11.89      4.72 o 
   7  -3   7        6.32        5.13      7.28 o 
 -11  -2   7        0.32       -2.81      7.89 o 
 -10  -2   7        1.82       -2.06      5.67 o 
  -9  -2   7        3.55        3.31      8.85 o 
  -8  -2   7       11.58       21.34      8.55 o 
  -7  -2   7       82.17       81.56      5.25 o 
  -6  -2   7       58.91       59.68      4.99 o 
  -5  -2   7      117.54      116.69      5.08 o 
  -4  -2   7        3.85        3.86      3.35 o 
  -3  -2   7        6.00        2.75      3.21 o 
  -2  -2   7        0.54       -0.13      6.06 o 
  -1  -2   7       18.90       19.83      3.02 o 
   0  -2   7        9.74        9.91      2.83 o 
   1  -2   7       39.07       37.28      4.58 o 
   2  -2   7      201.46      199.43      6.19 o 
   3  -2   7       59.25       61.17      4.61 o 
   4  -2   7       58.64       52.89      4.28 o 
   5  -2   7        6.28        2.99      4.01 o 
   6  -2   7       15.84       22.49      4.20 o 
   7  -2   7       24.64       19.10      6.31 o 
   8  -2   7        0.00        5.35      8.45 o 
 -10  -1   7        9.22        8.22      8.32 o 
  -9  -1   7        0.29        1.07      6.11 o 
  -8  -1   7       12.65       22.63      5.19 o 
  -7  -1   7       27.68       25.00      4.84 o 
  -6  -1   7       45.54       46.95      5.26 o 
  -5  -1   7       41.38       49.45      4.75 o 
  -4  -1   7       26.60       30.74      5.81 o 
  -3  -1   7        2.38        1.97      2.64 o 
  -2  -1   7        2.31        4.30      5.37 o 
  -1  -1   7        1.93        1.16      3.13 o 
   0  -1   7       29.13       28.08      2.24 o 
   1  -1   7       78.27       63.28      4.23 o 
   2  -1   7       69.37       77.84      4.78 o 
   3  -1   7      107.85      105.12      5.37 o 
   4  -1   7       65.14       61.17      4.43 o 
   5  -1   7       22.11       22.69      4.10 o 
   6  -1   7        1.60        3.40      5.33 o 
   7  -1   7        0.35        0.29      5.67 o 
   8  -1   7        8.78       17.63      6.36 o 
 -10   0   7        0.58        1.01      6.95 o 
  -9   0   7        0.16       -1.62      5.32 o 
  -8   0   7        0.26        2.81      5.01 o 
  -7   0   7        1.46        5.19      4.99 o 
  -6   0   7       98.80      102.72      5.38 o 
  -5   0   7      151.92      163.32      5.38 o 
  -4   0   7       97.91      101.60      4.66 o 
  -3   0   7       65.66       51.38     16.60 o 
  -2   0   7      169.90      169.04      4.44 o 
  -1   0   7       44.67       45.14      3.77 o 
   0   0   7     1229.49     1145.95     15.04 o 
   1   0   7      109.95      118.22      3.18 o 
   2   0   7       18.48       17.48      2.10 o 
   3   0   7       45.62       44.93      3.25 o 
   4   0   7      165.63      178.58      6.25 o 
   5   0   7      361.62      337.85      8.23 o 
   6   0   7        1.37        5.32      5.57 o 
   7   0   7        8.66        6.92      5.84 o 
   8   0   7       41.05       58.00      6.86 o 
   9   0   7        0.35       -4.21      6.62 o 
 -10   1   7        8.78        2.97      7.34 o 
  -9   1   7        1.05       -0.18      6.94 o 
  -8   1   7        8.46       10.19      5.28 o 
  -7   1   7       61.88       77.03      5.71 o 
  -6   1   7      327.80      300.56      6.43 o 
  -5   1   7       21.54       20.13      4.31 o 
  -4   1   7        5.75        4.91      3.86 o 
  -3   1   7       28.39       32.85      3.63 o 
  -2   1   7       13.71        9.33      2.94 o 
  -1   1   7       22.91       21.18      2.62 o 
   0   1   7      811.93      762.49     14.75 o 
   1   1   7      274.41      246.94      4.01 o 
   2   1   7      240.27      194.59      4.75 o 
   3   1   7     1010.93     1039.82     12.18 o 
   4   1   7       74.49       72.57      4.64 o 
   5   1   7        2.50        6.62      3.00 o 
   6   1   7      108.29      108.61      4.77 o 
   7   1   7        1.02        2.60      5.51 o 
   8   1   7        1.55        6.30      7.47 o 
   9   1   7        5.10       16.96      7.17 o 
  10   1   7        5.44        8.20      8.05 o 
 -10   2   7        0.04       -2.12      7.75 o 
  -9   2   7        3.33       -2.00      7.84 o 
  -8   2   7        0.00       -2.22      7.22 o 
  -7   2   7       66.72       64.18      5.28 o 
  -6   2   7       52.63       42.94      5.23 o 
  -5   2   7        4.54        8.19      4.20 o 
  -4   2   7       16.42       17.49      3.81 o 
  -3   2   7       21.07       27.16      3.66 o 
  -2   2   7      202.51      205.59      4.67 o 
  -1   2   7      652.31      667.74      7.57 o 
   0   2   7      612.55      604.25      3.74 o 
   1   2   7      175.41      151.85      4.77 o 
   2   2   7      197.32      220.73      5.25 o 
   3   2   7       35.08       43.65      4.24 o 
   4   2   7       32.57       33.50      4.50 o 
   5   2   7       26.83       23.11      4.86 o 
   6   2   7       13.08       11.91      4.41 o 
   7   2   7        1.47        0.90      4.44 o 
   8   2   7        1.88        1.28      4.37 o 
   9   2   7       48.54       65.04      5.31 o 
  10   2   7        2.98        4.39      7.40 o 
  -8   3   7        0.17        0.88      7.09 o 
  -7   3   7        2.07       -2.67      6.77 o 
  -6   3   7       47.94       54.17      8.48 o 
  -5   3   7      449.10      459.17     15.59 o 
  -4   3   7       62.63       72.47      4.38 o 
  -3   3   7        1.73        0.92      3.39 o 
  -2   3   7      347.82      351.65     14.34 o 
  -1   3   7        4.68        0.00      2.73 o 
   0   3   7      239.88      248.62      4.81 o 
   1   3   7      635.22      581.94     11.34 o 
   2   3   7       70.59       60.17      4.19 o 
   3   3   7       10.19        9.99      4.12 o 
   4   3   7      788.15      744.24     12.91 o 
   5   3   7       19.94       17.58      6.14 o 
   6   3   7        5.29        4.77      6.61 o 
   7   3   7      410.54      430.33     11.83 o 
   8   3   7        4.25        0.64      4.47 o 
   9   3   7        5.98        5.73      4.79 o 
  10   3   7       11.90       13.67      5.59 o 
  -9   4   7        2.79       10.61      9.69 o 
  -8   4   7       18.38       19.09      8.06 o 
  -7   4   7       22.66       21.36      8.26 o 
  -6   4   7        8.74       10.96      7.82 o 
  -5   4   7       99.00       84.94      8.21 o 
  -4   4   7      149.97      136.95      7.97 o 
  -3   4   7      304.83      318.94      5.28 o 
  -2   4   7        0.14        1.13      3.03 o 
  -1   4   7        0.57        1.81      2.65 o 
   0   4   7      179.41      195.93      5.20 o 
   1   4   7      156.80      179.56      3.26 o 
   2   4   7      415.93      413.36      3.99 o 
   3   4   7       75.97       71.42      4.55 o 
   4   4   7       49.00       51.78      4.65 o 
   5   4   7       52.20       26.45      9.11 o 
   6   4   7       11.96        5.04      7.03 o 
   7   4   7        0.45       -1.41      6.84 o 
   8   4   7       22.48       32.66      5.09 o 
   9   4   7       84.89       96.59      5.74 o 
  10   4   7        3.83       10.07      5.06 o 
  11   4   7        4.81       22.19      8.94 o 
  -8   5   7        0.64       -0.96      8.89 o 
  -7   5   7       12.47        8.13      7.38 o 
  -6   5   7        0.72       -0.33      7.88 o 
  -5   5   7        2.20        9.91      7.89 o 
  -4   5   7       10.14       12.94      7.65 o 
  -3   5   7      168.54      168.34      8.11 o 
  -2   5   7      646.08      662.82     11.10 o 
  -1   5   7       10.73       15.09      2.59 o 
   0   5   7       58.83       58.80      2.80 o 
   1   5   7       34.75       33.96      2.75 o 
   2   5   7      464.30      429.71      5.26 o 
   3   5   7        0.16        1.25      2.48 o 
   4   5   7       35.16       28.35      6.66 o 
   5   5   7      786.27      798.35     13.25 o 
   6   5   7       63.33       45.17      7.84 o 
   7   5   7        0.24       -0.92      8.01 o 
   8   5   7      221.52      230.57     10.26 o 
   9   5   7       18.36       -0.28      8.44 o 
  10   5   7        2.44        0.87      8.40 o 
  11   5   7        5.01        4.60      9.21 o 
  -7   6   7       10.04        6.85      9.23 o 
  -6   6   7       48.31       40.75      8.64 o 
  -5   6   7       14.06       19.06      7.70 o 
  -4   6   7       95.60       90.95      8.31 o 
  -3   6   7       85.12       89.37      8.64 o 
  -2   6   7      282.70      306.15      9.24 o 
  -1   6   7       69.12       78.50      4.05 o 
   0   6   7      139.09      128.30      3.82 o 
   1   6   7       88.55       97.23      4.52 o 
   2   6   7      190.48      197.61      2.83 o 
   3   6   7      149.79      128.86      4.22 o 
   4   6   7       57.26       49.33      7.45 o 
   5   6   7        6.25        5.60      7.91 o 
   6   6   7       28.29       33.30      8.13 o 
   7   6   7       22.39       11.22      8.09 o 
   8   6   7        0.69       -0.64      7.23 o 
   9   6   7       26.47       31.03      8.69 o 
  10   6   7       84.66       94.31      9.25 o 
  11   6   7        0.25        1.15      8.91 o 
  -7   7   7        5.70        8.12      8.72 o 
  -6   7   7        1.13       -1.48      8.67 o 
  -5   7   7        1.10       -6.75      7.78 o 
  -4   7   7       54.22       63.26      8.41 o 
  -3   7   7      138.84      126.39      8.79 o 
  -2   7   7        4.60        6.86      7.06 o 
  -1   7   7      718.07      654.85      8.43 o 
   0   7   7       59.89       71.84      4.10 o 
   1   7   7       77.30       63.60      3.74 o 
   2   7   7       27.10       25.48      3.13 o 
   3   7   7       70.42       86.61      2.92 o 
   4   7   7       31.58       50.53      4.37 o 
   5   7   7        4.15        1.87      7.72 o 
   6   7   7      442.41      479.73     12.75 o 
   7   7   7      162.22      134.39      9.67 o 
   8   7   7        9.31        9.86      8.26 o 
   9   7   7       27.02       17.61      8.12 o 
  10   7   7        0.34        3.02      9.06 o 
  11   7   7        5.86        2.15      8.60 o 
  -6   8   7        0.28        3.39      9.44 o 
  -5   8   7        5.63       11.56      9.56 o 
  -4   8   7       39.73       38.52      9.09 o 
  -3   8   7       18.63       18.46      8.45 o 
  -2   8   7        0.02       -2.95      5.50 o 
  -1   8   7        9.76        8.87      4.50 o 
   0   8   7       16.41       16.97      4.33 o 
   1   8   7       54.77       65.29      4.23 o 
   2   8   7      103.01       66.34      5.24 o 
   3   8   7       57.35       47.79      3.22 o 
   4   8   7      333.86      360.82      4.79 o 
   5   8   7        0.00        4.33      8.78 o 
   6   8   7       11.58       10.26      8.36 o 
   7   8   7       28.99       32.35      8.99 o 
   8   8   7       33.84       32.17      8.36 o 
   9   8   7       27.09       16.76      8.06 o 
  10   8   7        0.37       -7.80      7.80 o 
  11   8   7       11.10        8.54      9.55 o 
  -5   9   7        0.99        3.80      8.62 o 
  -4   9   7        1.56       -3.22      9.86 o 
  -3   9   7       56.67       59.75      6.23 o 
  -2   9   7       16.24       11.11      5.95 o 
  -1   9   7        8.36       13.82      5.57 o 
   0   9   7      180.34      159.16      8.18 o 
   1   9   7      187.46      173.40      7.49 o 
   2   9   7       10.13        6.03      5.65 o 
   3   9   7       48.99       39.61      5.45 o 
   4   9   7      243.96      247.47      4.77 o 
   5   9   7       92.65       96.75      3.92 o 
   6   9   7       19.55       12.56      7.80 o 
   7   9   7        0.99        2.79      8.25 o 
   8   9   7       12.25       12.82      8.73 o 
   9   9   7        6.81       18.25      8.67 o 
  10   9   7        2.26        2.48      8.78 o 
  11   9   7        7.12       12.41      8.53 o 
  -3  10   7        0.03       -8.06      9.73 o 
  -2  10   7        0.15       -0.51      9.54 o 
  -1  10   7        3.03        4.93      8.19 o 
   0  10   7        7.08        7.06      5.62 o 
   1  10   7       30.54       28.46      5.41 o 
   2  10   7      104.68      107.79      8.78 o 
   3  10   7        1.48        7.30      4.99 o 
   4  10   7        0.04       -0.95      5.05 o 
   5  10   7      198.41      214.95      8.53 o 
   6  10   7       60.51       65.35      9.66 o 
   7  10   7       10.82       11.17      8.41 o 
   8  10   7       24.61       33.06      8.62 o 
   9  10   7       14.50       23.90      9.58 o 
  10  10   7       18.55       21.90      8.55 o 
  -2  11   7       25.58       19.94      9.98 o 
  -1  11   7       37.14       43.41      9.27 o 
   0  11   7        0.93       12.07      8.57 o 
   1  11   7        0.54        0.87      7.52 o 
   2  11   7       62.80       50.11      8.39 o 
   3  11   7        3.39        5.28      5.18 o 
   4  11   7        1.54        1.47      4.78 o 
   5  11   7       27.94       26.95      4.03 o 
   6  11   7        6.52        3.33      4.67 o 
   7  11   7        4.47       14.57      5.21 o 
   8  11   7        0.63        7.01      4.78 o 
   9  11   7        2.80        9.04      9.80 o 
  10  11   7        4.48       10.31     10.66 o 
   0  12   7        6.81       16.13      8.20 o 
   1  12   7        0.05        3.52      7.33 o 
   2  12   7        0.44        1.22      8.05 o 
   3  12   7       36.54       34.63      8.03 o 
   4  12   7        8.12        8.84      7.10 o 
   5  12   7        3.31        9.15      7.20 o 
   6  12   7       39.48       35.28      4.06 o 
   7  12   7       28.28       22.25      4.99 o 
   8  12   7        2.95        7.62      5.43 o 
   9  12   7        7.11       18.20      6.99 o 
   3  13   7       15.28       12.89      7.39 o 
   4  13   7        1.21       -1.37      6.32 o 
   5  13   7        0.74        4.80      6.44 o 
   6  13   7        0.86       12.75      7.54 o 
  -6  -8   8        0.78       -3.70      6.40 o 
  -5  -8   8        6.71       13.88      6.78 o 
  -4  -8   8        2.24       -0.21      6.90 o 
  -3  -8   8        0.23       16.84      8.15 o 
  -2  -8   8        3.40        3.77      7.80 o 
  -8  -7   8        5.71       18.92      8.46 o 
  -7  -7   8        0.01       -0.32      9.24 o 
  -6  -7   8       38.64       40.02      7.99 o 
  -5  -7   8       17.57       21.24      5.83 o 
  -4  -7   8        6.09       12.62      5.39 o 
  -3  -7   8        0.53        6.54      7.11 o 
  -2  -7   8        9.55       13.09      7.56 o 
  -1  -7   8        2.81        2.92      7.56 o 
   0  -7   8        1.16        2.53      8.08 o 
   1  -7   8        2.09        4.04      7.25 o 
  -9  -6   8        0.05        4.10      8.84 o 
  -8  -6   8        0.24        1.08      9.24 o 
  -7  -6   8        6.94        1.99      9.02 o 
  -6  -6   8        1.52       -1.28      5.28 o 
  -5  -6   8       17.34       14.77      5.35 o 
  -4  -6   8        0.42        1.14      4.69 o 
  -3  -6   8        2.19        8.74      4.91 o 
  -2  -6   8        0.01        5.72      4.86 o 
  -1  -6   8        1.51        1.75      7.37 o 
   0  -6   8        7.89       12.04      6.96 o 
   1  -6   8        1.16       -0.75      7.90 o 
   2  -6   8        3.74        0.80      7.44 o 
   3  -6   8        4.94       10.82      8.42 o 
  -9  -5   8        8.05        7.71      9.32 o 
  -8  -5   8        0.15        0.02      8.94 o 
  -7  -5   8        0.83        0.88      8.43 o 
  -6  -5   8       32.80       38.26      7.90 o 
  -5  -5   8       28.32       28.76      5.18 o 
  -4  -5   8        0.08        1.63      5.00 o 
  -3  -5   8       13.17       20.12      6.52 o 
  -2  -5   8        0.30        3.49      7.35 o 
  -1  -5   8       54.17       53.93      5.17 o 
   0  -5   8        3.52        4.03      5.21 o 
   1  -5   8       12.50        9.86      7.74 o 
   2  -5   8        5.99        3.85      6.95 o 
   3  -5   8        7.53        0.81      6.87 o 
   4  -5   8        0.23        0.03      7.90 o 
 -10  -4   8        5.77        8.30      5.83 o 
  -9  -4   8        8.81       14.84      9.18 o 
  -8  -4   8        4.74        5.22      8.74 o 
  -7  -4   8        1.24        0.80      8.49 o 
  -6  -4   8        9.27        3.49      8.55 o 
  -5  -4   8       33.82       38.69      8.41 o 
  -4  -4   8        0.00        0.43      4.72 o 
  -3  -4   8      112.40      114.76      8.94 o 
  -2  -4   8       33.56       38.68      5.17 o 
  -1  -4   8        2.23        4.29      4.87 o 
   0  -4   8        6.07        6.40      5.08 o 
   1  -4   8       25.75       32.75      5.04 o 
   2  -4   8        9.16        8.99      5.03 o 
   3  -4   8        8.79       11.39      5.12 o 
   4  -4   8       13.28       24.07      9.03 o 
   5  -4   8        0.89        1.64      4.88 o 
 -10  -3   8        4.68        2.69      5.44 o 
  -9  -3   8        2.84        3.38      4.77 o 
  -8  -3   8        0.84        0.52      8.76 o 
  -7  -3   8       97.59       95.27      9.20 o 
  -6  -3   8        0.10       -2.43      7.76 o 
  -5  -3   8        8.67        6.49      8.44 o 
  -4  -3   8       13.51       13.98      4.21 o 
  -3  -3   8       21.77       24.79      7.50 o 
  -2  -3   8        0.80        2.65      7.27 o 
  -1  -3   8        6.74        9.67      5.13 o 
   0  -3   8       53.69       55.47      7.44 o 
   1  -3   8      178.89      158.21      6.23 o 
   2  -3   8        0.14        0.85      5.07 o 
   3  -3   8        4.01        3.85      5.03 o 
   4  -3   8        2.99        1.57      4.25 o 
   5  -3   8        3.36        7.11      6.03 o 
   6  -3   8        3.87        7.54      6.90 o 
 -10  -2   8        1.86        1.39      5.63 o 
  -9  -2   8       24.01       28.40      9.71 o 
  -8  -2   8        3.61        7.53      7.64 o 
  -7  -2   8        0.34        0.83      7.50 o 
  -6  -2   8       14.84       17.76      5.07 o 
  -5  -2   8        3.64        7.74      4.80 o 
  -4  -2   8       25.96       22.62      7.06 o 
  -3  -2   8       42.11       42.89      6.18 o 
  -2  -2   8       62.48       47.55      7.09 o 
  -1  -2   8        2.36        3.78      6.86 o 
   0  -2   8        4.85        7.18      3.31 o 
   1  -2   8       50.99       51.59      5.31 o 
   2  -2   8       36.76       38.97      5.63 o 
   3  -2   8       40.32       32.77      5.54 o 
   4  -2   8        4.74        4.39      4.98 o 
   5  -2   8       41.21       56.44      5.88 o 
   6  -2   8       20.61       29.31      6.04 o 
   7  -2   8        0.62        3.84      6.18 o 
 -10  -1   8       26.31       14.77      8.68 o 
  -9  -1   8       18.72       18.47      9.09 o 
  -8  -1   8       83.47       77.06      5.65 o 
  -7  -1   8        8.72        8.32      4.68 o 
  -6  -1   8       96.49       94.92      5.59 o 
  -5  -1   8       51.65       50.78      5.10 o 
  -4  -1   8        2.94        4.80      7.19 o 
  -3  -1   8        6.21        3.44      6.99 o 
  -2  -1   8       38.39       37.16      6.78 o 
  -1  -1   8      104.84      105.19      7.29 o 
   0  -1   8       21.09       16.96      7.05 o 
   1  -1   8        4.55        6.96      4.97 o 
   2  -1   8      233.25      229.35      6.19 o 
   3  -1   8       13.29       12.13      5.16 o 
   4  -1   8        5.65        8.88      5.21 o 
   5  -1   8        5.25        4.23      4.30 o 
   6  -1   8       15.49       25.35      6.19 o 
   7  -1   8       20.59       25.49      6.28 o 
   8  -1   8        3.52       -0.77      6.70 o 
 -10   0   8        0.37       -4.06      5.34 o 
  -9   0   8       15.08       14.00      5.84 o 
  -8   0   8        0.02        5.93      5.52 o 
  -7   0   8        6.67       10.08      4.74 o 
  -6   0   8       74.59       80.83      5.72 o 
  -5   0   8       14.77       19.25      4.90 o 
  -4   0   8      139.43      137.76      8.61 o 
  -3   0   8        0.23       -0.26      5.92 o 
  -2   0   8       27.47       25.70      6.15 o 
  -1   0   8      355.97      361.57      9.50 o 
   0   0   8      166.31      177.05      4.59 o 
   1   0   8       60.30       60.41      4.22 o 
   2   0   8       31.62       35.46      8.14 o 
   3   0   8       78.08       72.13      5.16 o 
   4   0   8       19.57       18.03      5.04 o 
   5   0   8       39.18       32.95      4.28 o 
   6   0   8        0.03        3.83      5.84 o 
   7   0   8       50.12       65.70      7.08 o 
   8   0   8        4.49       11.48      6.80 o 
 -10   1   8        6.50       11.59      7.67 o 
  -9   1   8        5.91        4.94      5.46 o 
  -8   1   8       88.96       88.64      6.78 o 
  -7   1   8      155.75      167.22      6.18 o 
  -6   1   8        2.40        2.81      4.75 o 
  -5   1   8        0.49        2.67      4.80 o 
  -4   1   8       77.23       74.17      4.76 o 
  -3   1   8        2.28        0.99      5.93 o 
  -2   1   8      117.45      104.18      6.43 o 
  -1   1   8        9.08       10.95      3.52 o 
   0   1   8      128.15      132.36      3.60 o 
   1   1   8       66.40       70.15      3.21 o 
   2   1   8       69.07       65.46      3.23 o 
   3   1   8       76.14       78.97      4.94 o 
   4   1   8      227.60      232.80      6.37 o 
   5   1   8      258.70      244.66     12.35 o 
   6   1   8       14.46       19.68      5.80 o 
   7   1   8        0.65        4.93      5.73 o 
   8   1   8       17.34       32.54      6.78 o 
   9   1   8       13.77       12.78      6.57 o 
  -9   2   8       21.19       11.60      7.22 o 
  -8   2   8       28.42       22.73      7.68 o 
  -7   2   8        2.72        5.44      4.86 o 
  -6   2   8        0.13        1.67      4.31 o 
  -5   2   8       46.92       54.53      5.00 o 
  -4   2   8        4.39        4.53      4.12 o 
  -3   2   8      170.45      170.85      5.00 o 
  -2   2   8      412.57      441.33      8.90 o 
  -1   2   8      141.98      144.70      4.58 o 
   0   2   8      697.96      675.13      5.88 o 
   1   2   8     1182.55     1242.11     12.78 o 
   2   2   8      418.18      410.27      7.42 o 
   3   2   8       22.29       27.36      4.67 o 
   4   2   8        4.93        7.27      4.84 o 
   5   2   8       41.09       36.02      5.45 o 
   6   2   8        0.01       -4.00      5.11 o 
   7   2   8        5.59        1.15      4.23 o 
   8   2   8       38.29       52.10      6.17 o 
   9   2   8        2.95        8.33      5.99 o 
  10   2   8        0.19        8.71      7.20 o 
  -9   3   8        5.34       -6.68      8.49 o 
  -8   3   8        6.17        6.95      7.85 o 
  -7   3   8       15.03       23.15      8.32 o 
  -6   3   8        1.09       -0.67      7.09 o 
  -5   3   8       75.13       77.94      7.19 o 
  -4   3   8       49.87       47.13      4.58 o 
  -3   3   8       63.57       61.88      4.23 o 
  -2   3   8       23.21       20.15      3.83 o 
  -1   3   8       29.42       43.12      4.02 o 
   0   3   8      600.07      639.95      7.43 o 
   1   3   8        4.08        6.91      4.13 o 
   2   3   8        0.33        0.52      4.15 o 
   3   3   8      638.67      619.13     11.23 o 
   4   3   8       76.35       74.34      5.45 o 
   5   3   8       81.87       88.68      5.98 o 
   6   3   8      165.09      171.79      8.89 o 
   7   3   8        9.85       15.56      6.80 o 
   8   3   8       20.61       23.92      4.95 o 
   9   3   8       41.20       60.71      5.63 o 
  10   3   8        4.20        3.11      6.52 o 
  -8   4   8        6.48        5.62      7.54 o 
  -7   4   8        0.64        4.37      7.13 o 
  -6   4   8       28.14       32.05      8.29 o 
  -5   4   8       17.21       13.23      6.96 o 
  -4   4   8       56.63       76.84      7.92 o 
  -3   4   8       17.85       22.12      4.45 o 
  -2   4   8        1.39       -0.63      3.43 o 
  -1   4   8     1397.28     1327.52      6.42 o 
   0   4   8       17.32       15.23      2.67 o 
   1   4   8       20.34       17.35      2.50 o 
   2   4   8      847.09      871.16     16.61 o 
   3   4   8       34.26       32.46      4.80 o 
   4   4   8        6.88        8.85      5.12 o 
   5   4   8      132.33      131.48      9.30 o 
   6   4   8        1.86        9.15      7.67 o 
   7   4   8       39.40       37.91      7.70 o 
   8   4   8       36.74       39.17      7.44 o 
   9   4   8       21.68       22.38      7.26 o 
  10   4   8       12.45       24.82      6.28 o 
  -8   5   8        4.14       -1.67      7.54 o 
  -7   5   8        0.64       -2.52      8.55 o 
  -6   5   8        0.64       -3.47      7.96 o 
  -5   5   8        0.55        7.10      7.63 o 
  -4   5   8       22.49       20.82      7.37 o 
  -3   5   8      579.29      551.90     11.54 o 
  -2   5   8        3.01        3.93      6.49 o 
  -1   5   8        0.50        1.48      2.49 o 
   0   5   8      240.05      213.79      3.95 o 
   1   5   8      337.58      357.46      6.52 o 
   2   5   8        1.70        1.74      2.46 o 
   3   5   8       53.33       48.00      4.92 o 
   4   5   8      514.84      507.09     16.24 o 
   5   5   8       11.87       16.05      5.67 o 
   6   5   8        1.98        5.07      7.99 o 
   7   5   8      187.27      192.32     10.08 o 
   8   5   8        1.16       -0.62      7.87 o 
   9   5   8        5.54        9.76      8.42 o 
  10   5   8       28.20       32.60      8.01 o 
  -7   6   8       23.54        9.95      8.02 o 
  -6   6   8        1.80       -4.73      8.43 o 
  -5   6   8       10.91       12.28      7.14 o 
  -4   6   8       23.60       23.93      7.72 o 
  -3   6   8      240.60      248.99      9.33 o 
  -2   6   8       14.07       12.96      6.48 o 
  -1   6   8       71.25       81.82      4.07 o 
   0   6   8      164.27      152.11      4.20 o 
   1   6   8        3.17        2.84      2.92 o 
   2   6   8       92.23       95.94      4.46 o 
   3   6   8      221.78      195.80      4.05 o 
   4   6   8      131.82      150.12      6.10 o 
   5   6   8        3.52        3.97      7.87 o 
   6   6   8      313.37      270.80     10.76 o 
   7   6   8        0.01        1.01      7.73 o 
   8   6   8       44.12       46.59      8.82 o 
   9   6   8      146.19      148.20     10.45 o 
  10   6   8        3.02        5.17      8.98 o 
  11   6   8        8.87        6.81      9.58 o 
  -6   7   8        0.12       -8.74      8.74 o 
  -5   7   8       23.62        6.58      8.47 o 
  -4   7   8        0.82       -2.37      7.98 o 
  -3   7   8       24.89       22.97      7.78 o 
  -2   7   8      153.48      136.29      8.01 o 
  -1   7   8        2.09        0.22      4.14 o 
   0   7   8        7.51        7.13      3.91 o 
   1   7   8      105.43       70.73      3.87 o 
   2   7   8       84.04       83.71      4.78 o 
   3   7   8        3.14        4.79      3.22 o 
   4   7   8        3.39       11.85      3.37 o 
   5   7   8      533.15      500.66     13.06 o 
   6   7   8       70.80       62.42      9.54 o 
   7   7   8        0.06        1.59      8.47 o 
   8   7   8        8.23        8.98      7.66 o 
   9   7   8        2.18        0.47      9.04 o 
  10   7   8        1.66        0.69      9.26 o 
  11   7   8        6.03        9.54      9.69 o 
  -5   8   8       15.42       12.62      8.67 o 
  -4   8   8        2.02        3.96      8.49 o 
  -3   8   8       19.76       15.20      7.73 o 
  -2   8   8        6.11        5.60      6.46 o 
  -1   8   8        1.39       -1.58      4.18 o 
   0   8   8      115.60      111.60      4.83 o 
   1   8   8      120.03      133.16      4.64 o 
   2   8   8        0.42       -2.38      3.58 o 
   3   8   8      209.86      198.09      7.78 o 
   4   8   8       25.32       28.68      4.62 o 
   5   8   8        0.02        3.08      8.76 o 
   6   8   8      189.57      199.02     10.42 o 
   7   8   8       11.23       13.61      8.93 o 
   8   8   8       21.34       17.06      8.26 o 
   9   8   8       25.73       34.57      8.56 o 
  10   8   8       26.25       34.66      8.94 o 
  11   8   8        0.63       -3.07      9.90 o 
  -4   9   8       43.80       43.60      9.87 o 
  -3   9   8        9.03        6.44      6.30 o 
  -2   9   8        0.26       -1.46      5.63 o 
  -1   9   8       21.93       26.10      5.83 o 
   0   9   8       14.60       14.02      4.45 o 
   1   9   8       12.87       15.45      5.40 o 
   2   9   8       84.40       73.01      6.12 o 
   3   9   8      107.72      110.40      5.85 o 
   4   9   8        7.40        6.02      5.74 o 
   5   9   8        0.45        8.77      4.52 o 
   6   9   8      126.86      115.56     10.25 o 
   7   9   8        1.91       -0.22      8.55 o 
   8   9   8       19.04       38.85      8.59 o 
   9   9   8        0.55       13.12      8.37 o 
  10   9   8        4.13        7.64      9.96 o 
  -3  10   8        1.43        1.00      6.41 o 
  -2  10   8       20.49        9.88      7.99 o 
  -1  10   8       44.33       37.95      8.69 o 
   0  10   8       21.22       21.15      5.87 o 
   1  10   8       64.82       69.28      6.49 o 
   2  10   8       24.39       14.77      5.83 o 
   3  10   8        9.59        6.81      5.34 o 
   4  10   8      310.50      297.84     11.29 o 
   5  10   8       54.24       61.40      6.46 o 
   6  10   8       12.25       20.82      4.43 o 
   7  10   8       20.92       30.57      9.29 o 
   8  10   8        0.11        9.67      9.39 o 
   9  10   8       30.01       20.50      8.50 o 
  10  10   8        5.53       15.39     10.34 o 
  -2  11   8        3.54        5.79      9.69 o 
  -1  11   8       11.65       16.20      7.72 o 
   0  11   8        5.13        7.14      7.23 o 
   1  11   8       18.17       24.78      5.71 o 
   2  11   8        1.81        0.40      5.43 o 
   3  11   8       22.02       17.49      6.04 o 
   4  11   8       30.60       35.66     11.78 o 
   5  11   8       31.01       30.03      5.54 o 
   6  11   8        4.65        7.75      8.22 o 
   7  11   8        6.42        6.00      4.66 o 
   8  11   8       10.89       10.33      8.39 o 
   9  11   8       15.94       26.52     10.64 o 
   0  12   8        9.09       10.51      7.17 o 
   1  12   8        1.11        1.23      7.49 o 
   2  12   8       18.54       13.21      7.92 o 
   3  12   8        0.04       -5.06      7.18 o 
   4  12   8       10.60       23.42      5.39 o 
   5  12   8       83.93       83.23      6.11 o 
   6  12   8       13.76       17.98      5.62 o 
   7  12   8        4.02       -2.11      8.74 o 
   8  12   8        7.40        8.29      4.87 o 
   3  13   8        1.05       -4.48      8.06 o 
   4  13   8        1.48        3.13      7.27 o 
   5  13   8        0.17        9.54      7.74 o 
   6  13   8        0.17       12.76      7.38 o 
  -6  -7   9       10.45       10.54      8.70 o 
  -5  -7   9        9.77        4.72      9.04 o 
  -4  -7   9        0.02       -0.46      7.43 o 
  -3  -7   9        0.02        6.86      6.65 o 
  -2  -7   9        0.00        9.71      7.24 o 
  -1  -7   9        1.37       11.91      8.17 o 
  -8  -6   9        2.58        3.16      8.12 o 
  -7  -6   9        2.21       -1.54      9.24 o 
  -6  -6   9        0.85       -5.27      9.26 o 
  -5  -6   9        4.76        9.29      8.70 o 
  -4  -6   9       21.71       16.80      7.90 o 
  -3  -6   9        0.66        7.50      4.64 o 
  -2  -6   9        4.79        6.55      5.23 o 
  -1  -6   9       10.66       24.59      7.14 o 
   0  -6   9        0.40        6.51      7.83 o 
   1  -6   9        0.32        7.67      7.26 o 
  -9  -5   9        1.38        3.74     10.14 o 
  -8  -5   9        0.26        0.77      9.34 o 
  -7  -5   9        0.47        1.36      9.31 o 
  -6  -5   9        6.21        4.27      8.83 o 
  -5  -5   9       80.22       96.98      9.74 o 
  -4  -5   9        9.87       12.08      7.34 o 
  -3  -5   9        9.01        8.80      7.63 o 
  -2  -5   9       12.10       11.72      5.17 o 
  -1  -5   9        7.45        8.67      5.26 o 
   0  -5   9        1.04        6.29      5.13 o 
   1  -5   9        5.82       10.62      7.40 o 
   2  -5   9        0.33       -2.68      7.69 o 
   3  -5   9        1.15        2.75      7.52 o 
  -9  -4   9        7.99        6.49      8.97 o 
  -8  -4   9        0.79       -6.00      8.36 o 
  -7  -4   9        0.17       -8.09      9.30 o 
  -6  -4   9        5.57        6.45      7.67 o 
  -5  -4   9        5.77        9.87      8.61 o 
  -4  -4   9        2.29        3.69      7.66 o 
  -3  -4   9        5.92        0.32      7.19 o 
  -2  -4   9        1.13        8.06      7.50 o 
  -1  -4   9       12.06       10.60      4.95 o 
   0  -4   9        0.89        2.42      5.72 o 
   1  -4   9        3.30        7.52      5.05 o 
   2  -4   9        1.49        3.57      5.26 o 
   3  -4   9       22.25       24.35      7.23 o 
   4  -4   9        6.48        7.97      7.54 o 
  -9  -3   9        3.20       -0.32      4.97 o 
  -8  -3   9        2.24       -0.63      9.19 o 
  -7  -3   9       10.26        8.31      8.09 o 
  -6  -3   9        4.67        3.14      7.75 o 
  -5  -3   9       86.14       70.26      8.60 o 
  -4  -3   9       96.01       94.97      8.41 o 
  -3  -3   9       16.80       21.91      8.35 o 
  -2  -3   9        7.37       12.44      8.31 o 
  -1  -3   9      150.56      144.15      9.53 o 
   0  -3   9      155.00      150.51      6.10 o 
   1  -3   9       10.73       18.10      5.24 o 
   2  -3   9        2.40        2.48      5.18 o 
   3  -3   9        0.79       -0.90      5.39 o 
   4  -3   9        1.01        6.99      5.61 o 
   5  -3   9        0.07        6.94      7.70 o 
 -10  -2   9        0.02        3.11     10.67 o 
  -9  -2   9        0.02        2.01      8.36 o 
  -8  -2   9        1.43        2.29      8.59 o 
  -7  -2   9        3.03        3.62      8.32 o 
  -6  -2   9       50.87       60.96      5.93 o 
  -5  -2   9        2.83        7.32      5.12 o 
  -4  -2   9       29.03       29.46      8.11 o 
  -3  -2   9       33.64       33.27      7.99 o 
  -2  -2   9        0.72        2.01      7.44 o 
  -1  -2   9        7.98       15.35      8.07 o 
   0  -2   9       36.61       31.86      7.91 o 
   1  -2   9        0.39        3.56      5.07 o 
   2  -2   9        0.43        4.70      5.16 o 
   3  -2   9        0.03       -0.26      5.08 o 
   4  -2   9       41.71       52.41      5.67 o 
   5  -2   9       24.82       35.52      6.10 o 
   6  -2   9        0.42        8.95     10.23 o 
 -10  -1   9        5.17       11.37     10.14 o 
  -9  -1   9        6.50       12.03      8.16 o 
  -8  -1   9        2.77        2.04      4.99 o 
  -7  -1   9        7.24        7.71      5.00 o 
  -6  -1   9       27.40       29.13      5.08 o 
  -5  -1   9       30.44       23.44      4.99 o 
  -4  -1   9        3.77        7.44      7.34 o 
  -3  -1   9       27.71       32.16      8.15 o 
  -2  -1   9        8.56       11.27      7.04 o 
  -1  -1   9       18.24       17.55      7.30 o 
   0  -1   9       63.61       47.51      7.96 o 
   1  -1   9      269.30      267.61     10.63 o 
   2  -1   9        0.37        2.27      6.30 o 
   3  -1   9        1.97        4.94      5.02 o 
   4  -1   9        8.18       17.58      5.29 o 
   5  -1   9       40.05       61.70      5.88 o 
   6  -1   9        5.69       -0.83      9.80 o 
   7  -1   9        3.77        9.59      6.46 o 
 -10   0   9        2.12        2.45      5.78 o 
  -9   0   9        0.08        5.79      6.11 o 
  -8   0   9        5.91        8.58      5.52 o 
  -7   0   9        0.40        0.81      4.96 o 
  -6   0   9        5.68        8.17      5.32 o 
  -5   0   9      107.87      113.54      6.07 o 
  -4   0   9       93.69       88.54      5.43 o 
  -3   0   9       12.66       11.15      7.05 o 
  -2   0   9      100.14       91.70      7.64 o 
  -1   0   9        8.12       10.41      7.04 o 
   0   0   9        0.66        7.45      7.62 o 
   1   0   9      249.44      228.81     10.33 o 
   2   0   9        2.12       -1.96      8.87 o 
   3   0   9        0.01       -2.16      9.85 o 
   4   0   9        0.58        5.78      4.92 o 
   5   0   9       55.53       62.71      5.26 o 
   6   0   9       36.18       27.23     11.05 o 
   7   0   9        9.40        9.99      7.03 o 
   8   0   9       10.03       17.26     12.73 o 
  -9   1   9       41.18       38.71      6.16 o 
  -8   1   9       16.06       21.18      5.51 o 
  -7   1   9        0.08        5.20      4.67 o 
  -6   1   9      101.66       84.68      5.46 o 
  -5   1   9       12.48       16.25      5.19 o 
  -4   1   9        0.28       -0.04      4.86 o 
  -3   1   9        4.07        5.82      6.37 o 
  -2   1   9       42.65       41.80      6.95 o 
  -1   1   9        2.94        7.31      4.12 o 
   0   1   9       57.86       51.80      4.49 o 
   1   1   9        1.53        0.27      3.31 o 
   2   1   9      165.73      150.53      4.05 o 
   3   1   9      633.93      612.50     14.52 o 
   4   1   9       63.75       61.03     10.39 o 
   5   1   9       73.09       61.22     11.01 o 
   6   1   9        2.16        6.78      9.61 o 
   7   1   9        9.14        6.01      9.89 o 
   8   1   9        6.79        6.21      6.80 o 
  -9   2   9        0.24        1.77      8.16 o 
  -8   2   9       18.59       22.44      7.98 o 
  -7   2   9       37.86       28.35      4.97 o 
  -6   2   9        0.12        3.58      4.76 o 
  -5   2   9        0.51        2.63      4.70 o 
  -4   2   9        4.80        3.89      4.69 o 
  -3   2   9       94.38      100.19      5.10 o 
  -2   2   9       23.88       28.28      6.49 o 
  -1   2   9      677.56      629.17      7.58 o 
   0   2   9      871.70      845.09      8.54 o 
   1   2   9        0.08       -0.46      4.72 o 
   2   2   9       15.24       12.22      3.49 o 
   3   2   9       27.81       26.82      3.60 o 
   4   2   9        5.58        2.06      5.49 o 
   5   2   9        2.41       -0.74      5.24 o 
   6   2   9        5.29        2.62      9.19 o 
   7   2   9       24.39       22.18      9.72 o 
   8   2   9       20.00       28.76     12.00 o 
   9   2   9        0.00        3.45      6.68 o 
  -9   3   9        0.23       -2.52      7.70 o 
  -8   3   9        5.59        0.56      7.67 o 
  -7   3   9       70.41       88.70      9.21 o 
  -6   3   9        0.24        1.29      7.07 o 
  -5   3   9       18.18       13.42      4.62 o 
  -4   3   9       59.09       59.96      4.92 o 
  -3   3   9        1.17        2.83      4.11 o 
  -2   3   9       59.00       59.09      5.94 o 
  -1   3   9      222.84      218.02      5.67 o 
   0   3   9        1.04       -0.43      4.39 o 
   1   3   9       55.04       40.38      4.91 o 
   2   3   9        7.94        3.43      4.83 o 
   3   3   9       55.44       54.91      5.51 o 
   4   3   9      223.99      209.87      7.06 o 
   5   3   9       98.76       96.92      6.39 o 
   6   3   9       45.81       48.85      5.78 o 
   7   3   9       11.09       18.52      5.73 o 
   8   3   9       19.53       23.50      5.94 o 
   9   3   9        7.69       11.50     10.32 o 
  -8   4   9        5.34        1.52      7.48 o 
  -7   4   9       10.95       18.58      7.92 o 
  -6   4   9        1.49        7.39      7.95 o 
  -5   4   9        2.92        6.51      7.23 o 
  -4   4   9        5.43        1.46      7.17 o 
  -3   4   9       42.98       50.16      5.47 o 
  -2   4   9      133.51      131.57      4.88 o 
  -1   4   9        5.94        4.18      2.95 o 
   0   4   9      203.59      210.57      5.81 o 
   1   4   9      607.40      602.56      8.21 o 
   2   4   9      160.47      154.98     13.87 o 
   3   4   9       35.89       21.26      5.33 o 
   4   4   9       56.66       51.27      6.01 o 
   5   4   9       40.36       44.95      5.86 o 
   6   4   9        1.29        5.35      5.43 o 
   7   4   9       14.49       16.76      5.88 o 
   8   4   9        8.60        7.06      6.17 o 
   9   4   9       43.43       52.52      8.67 o 
  10   4   9       12.24        1.26      7.27 o 
  -8   5   9        0.19       -7.01      7.86 o 
  -7   5   9        0.28        2.33      8.51 o 
  -6   5   9       24.39       36.79      8.79 o 
  -5   5   9       17.44       21.39      6.87 o 
  -4   5   9        0.28        1.52      6.44 o 
  -3   5   9      209.61      202.84      9.28 o 
  -2   5   9        7.65        5.85      6.42 o 
  -1   5   9      253.49      221.19      4.43 o 
   0   5   9       58.46       60.91      3.35 o 
   1   5   9        0.17       -2.80      2.89 o 
   2   5   9       35.53       35.11      3.61 o 
   3   5   9      454.59      433.68     13.53 o 
   4   5   9       24.56       29.71      5.88 o 
   5   5   9       65.09       74.52      9.23 o 
   6   5   9       54.67       51.12      6.35 o 
   7   5   9       34.94       37.11      8.13 o 
   8   5   9       33.04       15.83      8.16 o 
   9   5   9       51.55       60.41      9.32 o 
  10   5   9        1.15       -6.19      7.60 o 
  -7   6   9        2.23       -4.43      7.45 o 
  -6   6   9       15.04       11.19      8.56 o 
  -5   6   9       70.05       88.93      9.33 o 
  -4   6   9       34.72       39.36      7.13 o 
  -3   6   9        1.44        5.84      7.02 o 
  -2   6   9       21.11       14.49      6.73 o 
  -1   6   9       52.14       67.10      4.18 o 
   0   6   9       70.92       63.82      3.82 o 
   1   6   9      106.19       95.69      3.75 o 
   2   6   9       89.19       82.30      4.09 o 
   3   6   9        1.09        1.26      2.98 o 
   4   6   9        9.92        4.97      5.79 o 
   5   6   9      525.66      538.28     18.27 o 
   6   6   9        6.24        7.81      6.04 o 
   7   6   9       31.38       28.63      8.53 o 
   8   6   9       82.80       83.97      9.90 o 
   9   6   9        6.00        4.18      7.69 o 
  10   6   9       24.84       44.08      9.55 o 
  -6   7   9        1.47       -5.08      9.03 o 
  -5   7   9       17.10       13.82      7.81 o 
  -4   7   9        5.44       11.43      7.35 o 
  -3   7   9      109.05      121.03      8.31 o 
  -2   7   9        1.88       -0.65      4.63 o 
  -1   7   9        4.00        3.74      3.98 o 
   0   7   9      176.82      166.72      6.30 o 
   1   7   9       63.87       78.66      4.06 o 
   2   7   9       18.75       20.10      4.27 o 
   3   7   9        0.19       -0.61      3.33 o 
   4   7   9      341.79      364.85      8.08 o 
   5   7   9       15.22       11.37      5.94 o 
   6   7   9       44.05       55.17      8.84 o 
   7   7   9       31.53       39.21      8.63 o 
   8   7   9       18.74       26.01      9.13 o 
   9   7   9        0.92        0.25      8.12 o 
  10   7   9        8.47       -2.69      8.18 o 
  -5   8   9        1.16       -5.79      8.84 o 
  -4   8   9       12.07       11.84      7.45 o 
  -3   8   9       21.15       29.63      7.98 o 
  -2   8   9        1.07       -0.56      6.96 o 
  -1   8   9        3.22        6.03      4.31 o 
   0   8   9        0.80        4.33      4.07 o 
   1   8   9       90.95       91.29      4.43 o 
   2   8   9       52.30       47.62      3.90 o 
   3   8   9       77.22       64.32      4.91 o 
   4   8   9        8.60       10.13      5.74 o 
   5   8   9      110.14      120.28      6.56 o 
   6   8   9      108.38      110.44     10.12 o 
   7   8   9        3.40       13.59      8.83 o 
   8   8   9        3.15        6.78      8.11 o 
   9   8   9       16.92       15.90      8.28 o 
  10   8   9        7.63        9.95      8.42 o 
  -4   9   9        0.08       -8.26      8.47 o 
  -3   9   9        0.25       -1.26      6.19 o 
  -2   9   9       32.13       35.47      5.50 o 
  -1   9   9       11.39       13.29      5.49 o 
   0   9   9        2.73        5.63      4.16 o 
   1   9   9      261.16      263.17      7.02 o 
   2   9   9       23.27       21.53      8.55 o 
   3   9   9       19.34       24.69      4.77 o 
   4   9   9       37.02       32.33      4.92 o 
   5   9   9      161.77      171.55     10.73 o 
   6   9   9        7.77        2.69      9.16 o 
   7   9   9        0.45        1.77      8.97 o 
   8   9   9        4.44        6.48      9.29 o 
   9   9   9       15.69       39.15     10.20 o 
  10   9   9        1.43        6.30      9.42 o 
  -3  10   9       23.27       14.25      6.33 o 
  -2  10   9        4.70        0.29      5.83 o 
  -1  10   9       21.33       19.69      8.76 o 
   0  10   9       19.38       21.34      5.60 o 
   1  10   9       12.97       17.68      6.14 o 
   2  10   9       26.37       28.71      5.89 o 
   3  10   9      131.43      149.20     20.50 o 
   4  10   9        0.18        1.01      5.08 o 
   5  10   9        3.75        0.03      5.06 o 
   6  10   9       32.85       29.36      8.81 o 
   7  10   9        7.86       -6.46      9.63 o 
   8  10   9        3.02        9.63      9.73 o 
   9  10   9       11.52       19.75     10.10 o 
  -2  11   9        1.71        7.95      8.93 o 
  -1  11   9        6.04        8.94      8.90 o 
   0  11   9        0.05        1.48      5.59 o 
   1  11   9        1.04        5.82      6.01 o 
   2  11   9       51.02       39.69      6.72 o 
   3  11   9       20.17       11.88      5.81 o 
   4  11   9        9.06        9.18      5.64 o 
   5  11   9        7.40        6.90      5.30 o 
   6  11   9        3.92       -1.10      9.57 o 
   7  11   9        0.09       -1.99      8.65 o 
   8  11   9       21.11       27.37      9.17 o 
   9  11   9        1.23       -2.05     10.17 o 
   0  12   9        1.41        9.03      8.89 o 
   1  12   9        5.37        8.26      7.90 o 
   2  12   9        0.34       -2.03      5.85 o 
   3  12   9       12.70        3.74      6.02 o 
   4  12   9       73.09       74.27     13.85 o 
   5  12   9       18.43       26.32      6.13 o 
   6  12   9        2.17       -6.21     10.15 o 
   7  12   9        8.57        1.21     10.15 o 
   8  12   9        7.05        2.08     10.62 o 
   4  13   9        0.02       -1.31      7.16 o 
   5  13   9        3.68       12.43      5.53 o 
  -6  -6  10        0.87        0.02      9.68 o 
  -5  -6  10        4.15        8.42      8.08 o 
  -4  -6  10        5.43        7.32      8.83 o 
  -3  -6  10        0.50        6.22      7.03 o 
  -2  -6  10        1.13        8.55      7.02 o 
  -1  -6  10        0.36       -0.64      7.63 o 
   0  -6  10        0.46       12.81      7.96 o 
  -8  -5  10        0.10        2.53      9.98 o 
  -7  -5  10        3.42       -1.91     10.05 o 
  -6  -5  10        9.20       15.78      9.40 o 
  -5  -5  10       33.22       41.57      9.66 o 
  -4  -5  10       11.18       14.78      8.53 o 
  -3  -5  10        8.48       14.11      8.14 o 
  -2  -5  10        0.77       -3.39      7.15 o 
  -1  -5  10        0.48        1.25      5.56 o 
   0  -5  10        6.40        8.50      5.37 o 
   1  -5  10        0.01       15.48      7.72 o 
   2  -5  10        1.05       12.59      8.60 o 
  -8  -4  10        0.02       -1.70      9.56 o 
  -7  -4  10        0.05       -2.60      9.12 o 
  -6  -4  10        2.04        4.28      8.04 o 
  -5  -4  10        2.61       14.60      8.85 o 
  -4  -4  10        7.15       14.28      8.28 o 
  -3  -4  10        1.67        1.44      7.37 o 
  -2  -4  10        5.00        4.99      8.16 o 
  -1  -4  10        0.01        0.42      7.87 o 
   0  -4  10        1.68        6.84      5.28 o 
   1  -4  10        3.80       10.59      5.71 o 
   2  -4  10        5.44       10.07      5.69 o 
   3  -4  10        0.68       -1.16      7.69 o 
  -9  -3  10        1.92        2.08      8.50 o 
  -8  -3  10        0.01        1.02      8.84 o 
  -7  -3  10        0.77       -0.21      9.50 o 
  -6  -3  10        7.62       17.58      8.46 o 
  -5  -3  10        1.09        8.70      8.16 o 
  -4  -3  10        0.34        3.91      8.45 o 
  -3  -3  10        5.08        1.91      8.35 o 
  -2  -3  10       58.37       50.54      8.33 o 
  -1  -3  10       12.28       14.47      8.15 o 
   0  -3  10        0.31       -3.25      7.56 o 
   1  -3  10        4.21        8.52      5.19 o 
   2  -3  10        0.70       -0.17      5.02 o 
   3  -3  10        1.23        8.74      9.75 o 
   4  -3  10        0.12        1.40      5.84 o 
  -9  -2  10        1.37        0.87      8.77 o 
  -8  -2  10       21.21        3.53      8.89 o 
  -7  -2  10        0.77       -8.03      8.06 o 
  -6  -2  10        1.96        3.13      8.13 o 
  -5  -2  10        8.04        8.79      4.97 o 
  -4  -2  10       88.27       89.56      8.56 o 
  -3  -2  10        2.47        1.12      8.47 o 
  -2  -2  10        3.78        5.07      8.47 o 
  -1  -2  10       59.49       59.35      8.95 o 
   0  -2  10        0.30        8.21      8.09 o 
   1  -2  10       11.17       10.68      8.47 o 
   2  -2  10        0.76        4.40      5.13 o 
   3  -2  10       29.97       36.83      6.49 o 
   4  -2  10        8.72       10.70      5.85 o 
   5  -2  10        5.18        8.89      5.62 o 
   6  -2  10       23.83       57.44     13.28 o 
  -9  -1  10       14.31       25.96      8.92 o 
  -8  -1  10       16.06       12.10      8.19 o 
  -7  -1  10        4.15       -0.35      5.66 o 
  -6  -1  10        4.41        7.81      7.01 o 
  -5  -1  10        2.71        7.30      5.22 o 
  -4  -1  10        1.64        0.67      7.40 o 
  -3  -1  10       17.71       23.82      8.41 o 
  -2  -1  10       19.97       22.82      8.53 o 
  -1  -1  10       37.71       32.48      8.25 o 
   0  -1  10      172.82      203.10     10.43 o 
   1  -1  10        2.43        1.52      7.85 o 
   2  -1  10       10.17        8.28      8.34 o 
   3  -1  10        0.77       -0.79      9.13 o 
   4  -1  10       23.48       46.10      8.29 o 
   5  -1  10        1.53        6.54      5.15 o 
   6  -1  10        3.62       11.70     11.20 o 
  -9   0  10        2.19        4.14      5.50 o 
  -8   0  10        1.97        1.86      5.06 o 
  -7   0  10        1.29       -2.97      5.08 o 
  -6   0  10        1.73        1.41      5.27 o 
  -5   0  10       12.02       20.64      5.36 o 
  -4   0  10        8.33       15.18      7.84 o 
  -3   0  10      130.13      122.67      9.44 o 
  -2   0  10        7.80        9.41      7.50 o 
  -1   0  10        1.12        4.17      7.68 o 
   0   0  10      186.73      179.21     10.08 o 
   1   0  10       48.36       44.87      9.01 o 
   2   0  10        0.02        5.50      9.58 o 
   3   0  10        1.96        0.04      8.76 o 
   4   0  10        4.87        9.86      9.18 o 
   5   0  10        6.80       20.26     10.36 o 
   6   0  10        3.03        1.55     10.83 o 
   7   0  10       11.21       14.59     12.59 o 
  -9   1  10       18.10       23.99      6.09 o 
  -8   1  10        3.27        3.38      5.43 o 
  -7   1  10       43.19       52.50      5.66 o 
  -6   1  10        1.90       -2.64      5.37 o 
  -5   1  10        8.33       10.73      5.35 o 
  -4   1  10        8.17        4.09      4.90 o 
  -3   1  10        4.53        1.95      7.34 o 
  -2   1  10       51.30       57.83      7.83 o 
  -1   1  10        2.51        5.97      7.75 o 
   0   1  10       22.45       16.02      4.58 o 
   1   1  10        4.47        4.36      4.84 o 
   2   1  10       44.30       34.57     10.12 o 
   3   1  10       52.79       55.43     10.86 o 
   4   1  10       16.40       16.54      9.24 o 
   5   1  10       59.24       73.54     11.02 o 
   6   1  10        8.39        7.10      9.59 o 
   7   1  10        2.00        7.69     10.77 o 
   8   1  10        9.54       26.83     11.69 o 
  -9   2  10        5.71       15.73      8.93 o 
  -8   2  10        3.11        8.46      8.41 o 
  -7   2  10        4.91        4.30      5.22 o 
  -6   2  10       21.10       22.02      5.01 o 
  -5   2  10       29.64       38.38      5.23 o 
  -4   2  10       29.77       25.74      4.92 o 
  -3   2  10       20.23       22.11      5.17 o 
  -2   2  10      421.82      401.51     10.32 o 
  -1   2  10      154.34      152.33      5.65 o 
   0   2  10       39.29       32.71      4.92 o 
   1   2  10      487.93      490.01     24.15 o 
   2   2  10       70.10       71.67      5.78 o 
   3   2  10      100.18      114.94      6.53 o 
   4   2  10        7.28        0.05      5.58 o 
   5   2  10        0.39        2.47      9.22 o 
   6   2  10       28.01       24.13     10.58 o 
   7   2  10       29.85       33.07     10.94 o 
   8   2  10        0.36        3.20     11.20 o 
  -8   3  10       34.73       33.21      8.47 o 
  -7   3  10        1.66        9.04      8.28 o 
  -6   3  10        0.03        0.76      6.94 o 
  -5   3  10        0.76       -1.85      4.93 o 
  -4   3  10        2.91       -1.15      4.64 o 
  -3   3  10        0.36        1.41      4.77 o 
  -2   3  10        0.14       -0.15      6.23 o 
  -1   3  10       12.62       19.70      4.83 o 
   0   3  10        2.75        3.01      4.60 o 
   1   3  10       96.51       97.43      6.08 o 
   2   3  10      109.14      118.13      6.49 o 
   3   3  10      345.50      337.02     17.83 o 
   4   3  10       64.37       53.23      6.30 o 
   5   3  10       27.03       29.96      5.91 o 
   6   3  10       25.24       41.35      7.95 o 
   7   3  10        0.32        0.74     10.53 o 
   8   3  10        3.01       -2.70      9.40 o 
   9   3  10       19.58       35.73     11.39 o 
  -8   4  10        4.73       -0.73      8.58 o 
  -7   4  10        2.97        5.70      7.42 o 
  -6   4  10        6.93        1.65      7.67 o 
  -5   4  10        0.69       -1.91      7.44 o 
  -4   4  10       11.91       13.15      7.49 o 
  -3   4  10       37.06       36.24      4.81 o 
  -2   4  10       16.58       18.99      4.72 o 
  -1   4  10      122.35      119.50      5.46 o 
   0   4  10      215.80      223.46      6.23 o 
   1   4  10        0.17        0.44      5.25 o 
   2   4  10       81.03       78.65     11.22 o 
   3   4  10      126.75      152.19      7.08 o 
   4   4  10       66.91       74.16      6.30 o 
   5   4  10       10.18        8.10      5.87 o 
   6   4  10        2.74        2.36      5.97 o 
   7   4  10        3.38        2.96      5.48 o 
   8   4  10       30.54       34.65      6.16 o 
   9   4  10        9.96        9.33      6.14 o 
  -7   5  10        5.36        6.18      8.95 o 
  -6   5  10        0.29        2.71      8.52 o 
  -5   5  10        0.85        2.30      6.50 o 
  -4   5  10       21.68       24.12      7.03 o 
  -3   5  10       40.29       33.10      7.08 o 
  -2   5  10       46.37       32.84      7.14 o 
  -1   5  10       39.86       45.44      3.96 o 
   0   5  10      154.65      160.32      5.88 o 
   1   5  10       45.56       48.92      5.43 o 
   2   5  10      429.89      442.25      8.31 o 
   3   5  10       53.17       51.80      6.21 o 
   4   5  10       64.81       68.55      6.35 o 
   5   5  10       10.22       10.47      6.38 o 
   6   5  10       25.20       28.50      5.94 o 
   7   5  10       95.47       98.15      6.84 o 
   8   5  10       12.62       17.39      6.16 o 
   9   5  10        0.11       12.44      8.23 o 
  -7   6  10        1.47       -0.51      8.30 o 
  -6   6  10       11.48       13.95      8.91 o 
  -5   6  10        0.20        5.61      8.04 o 
  -4   6  10        1.57        2.24      6.51 o 
  -3   6  10       36.15       31.21      7.10 o 
  -2   6  10       50.51       51.13      4.87 o 
  -1   6  10      139.43      137.35      4.65 o 
   0   6  10        1.22       -0.06      3.61 o 
   1   6  10       77.52       65.88     12.20 o 
   2   6  10       50.14       60.39      6.01 o 
   3   6  10       81.57       79.24      6.40 o 
   4   6  10      406.82      357.52     11.98 o 
   5   6  10       55.94       58.19      7.07 o 
   6   6  10        0.67        2.52      5.92 o 
   7   6  10        0.34        0.42      6.07 o 
   8   6  10        1.66        1.91      5.96 o 
   9   6  10       23.16       31.10      9.11 o 
  10   6  10       45.22       42.19      8.62 o 
  -6   7  10        3.12        2.30      9.05 o 
  -5   7  10       15.93       22.79      8.60 o 
  -4   7  10       41.99       39.94      8.23 o 
  -3   7  10        9.72       13.13      7.38 o 
  -2   7  10        0.37       -2.46      4.69 o 
  -1   7  10      115.81      103.11      4.64 o 
   0   7  10        0.38       -0.02      3.77 o 
   1   7  10       27.24       25.81      3.80 o 
   2   7  10       11.41        4.48      4.76 o 
   3   7  10      228.18      221.36      5.18 o 
   4   7  10       32.29       23.41      6.28 o 
   5   7  10       11.41        8.85      5.65 o 
   6   7  10       41.27       51.95      6.16 o 
   7   7  10       27.66       33.85      6.20 o 
   8   7  10       20.88       19.17      8.44 o 
   9   7  10        1.74        0.39      9.07 o 
  10   7  10        2.45        4.95      9.82 o 
  -5   8  10       27.13       30.35      8.62 o 
  -4   8  10        8.06       15.57      9.02 o 
  -3   8  10        1.73        0.94      5.23 o 
  -2   8  10        2.10       -2.56      4.95 o 
  -1   8  10       10.64       15.41      4.26 o 
   0   8  10      142.59      142.52      6.16 o 
   1   8  10       30.08       21.96      3.89 o 
   2   8  10       17.13       19.24      3.64 o 
   3   8  10       56.86       49.78      4.63 o 
   4   8  10        4.00        5.91      3.98 o 
   5   8  10       66.13       67.05      6.30 o 
   6   8  10        0.92        5.86      5.98 o 
   7   8  10       16.99       36.08      7.32 o 
   8   8  10        0.33        3.96      8.06 o 
   9   8  10       11.46       13.31      8.97 o 
  10   8  10       11.67       12.20      8.51 o 
  -4   9  10        0.48        3.61      6.74 o 
  -3   9  10       12.80        8.10      5.86 o 
  -2   9  10        0.60        1.25      5.57 o 
  -1   9  10        1.03        1.60      4.94 o 
   0   9  10       26.70       26.58      4.34 o 
   1   9  10        0.07        1.93      4.14 o 
   2   9  10       37.57       32.25      5.43 o 
   3   9  10       47.63       37.54      5.07 o 
   4   9  10       30.04       31.84      4.92 o 
   5   9  10       17.87        8.61      8.77 o 
   6   9  10        1.22        3.67      8.37 o 
   7   9  10       59.00       58.08      9.30 o 
   8   9  10        7.29       17.52      9.94 o 
   9   9  10        3.62       10.70     10.08 o 
  -3  10  10        2.45       -0.26      6.45 o 
  -2  10  10        3.67        4.01      5.75 o 
  -1  10  10        6.74        4.59      8.20 o 
   0  10  10        5.67       13.21      5.69 o 
   1  10  10       78.88       76.00      6.17 o 
   2  10  10       40.74       41.21      5.87 o 
   3  10  10       21.73       30.35      8.53 o 
   4  10  10        8.25        7.09      4.73 o 
   5  10  10       61.72       64.72      5.24 o 
   6  10  10       32.00       20.30      8.77 o 
   7  10  10       14.77       13.17      9.86 o 
   8  10  10        4.73       10.51      8.48 o 
   9  10  10        3.21        7.90      8.47 o 
  -1  11  10        7.09        4.45      8.84 o 
   0  11  10        1.12        4.07      5.91 o 
   1  11  10       18.34       31.94      7.21 o 
   2  11  10        9.31        8.42      5.75 o 
   3  11  10        1.97       -0.33      5.99 o 
   4  11  10       24.44       26.09      5.82 o 
   5  11  10        4.90        7.56      5.01 o 
   6  11  10        1.46       -7.67      9.71 o 
   7  11  10        5.16        6.54      9.38 o 
   8  11  10        9.85        6.58      8.88 o 
   1  12  10        0.80        5.05      6.18 o 
   2  12  10       14.85        8.67      5.81 o 
   3  12  10       61.18       60.84      6.28 o 
   4  12  10        1.53        5.72      5.60 o 
   5  12  10        4.11       13.77      6.10 o 
   6  12  10       18.18       24.69     11.13 o 
   7  12  10        6.76        2.91      9.78 o 
  -6  -5  11        0.10        4.26      8.41 o 
  -5  -5  11        9.08        8.13      9.11 o 
  -4  -5  11       13.39       21.43      9.36 o 
  -3  -5  11        0.02        3.49      7.59 o 
  -2  -5  11        1.29       -1.56      8.85 o 
  -1  -5  11        2.12        4.49      8.08 o 
   0  -5  11        0.62        1.17      5.25 o 
  -7  -4  11        0.12       -4.79      9.29 o 
  -6  -4  11        0.62       12.10      9.39 o 
  -5  -4  11        2.64        8.32      8.99 o 
  -4  -4  11        0.01        6.99      7.95 o 
  -3  -4  11        0.05        0.11      7.75 o 
  -2  -4  11        0.02        2.92      8.38 o 
  -1  -4  11        3.47        2.83      8.54 o 
   0  -4  11        2.90        3.72      8.06 o 
   1  -4  11        0.12        0.68      5.98 o 
   2  -4  11        1.34        3.46      7.72 o 
  -8  -3  11        0.01      -10.16     10.16 o 
  -7  -3  11        0.25        5.40      9.49 o 
  -6  -3  11        1.57        0.67      7.85 o 
  -5  -3  11       19.47       26.99      9.27 o 
  -4  -3  11       17.82       12.01      7.88 o 
  -3  -3  11       50.24       42.28      9.01 o 
  -2  -3  11       10.85        9.61      8.72 o 
  -1  -3  11        0.05        5.70      8.49 o 
   0  -3  11       15.29       11.60      8.70 o 
   1  -3  11        0.02        4.17      8.43 o 
   2  -3  11        0.48        6.28      5.45 o 
   3  -3  11        0.04        1.06      5.23 o 
  -8  -2  11        2.55        0.50      9.12 o 
  -7  -2  11        3.58       -0.30      9.43 o 
  -6  -2  11       35.84       29.52      8.56 o 
  -5  -2  11       10.74       16.07      8.96 o 
  -4  -2  11        3.54       13.25      8.93 o 
  -3  -2  11        7.80        8.06      8.38 o 
  -2  -2  11       27.88       21.96      8.32 o 
  -1  -2  11       10.48        6.48      8.73 o 
   0  -2  11       12.43        4.27      8.75 o 
   1  -2  11        3.89        4.46      8.87 o 
   2  -2  11       11.80       12.63      9.06 o 
   3  -2  11        6.62       12.28      9.93 o 
   4  -2  11        4.78       12.03      5.62 o 
   5  -2  11       14.56       27.55      6.42 o 
  -8  -1  11        1.28        0.24      9.26 o 
  -7  -1  11        0.32       -5.58      5.58 o 
  -6  -1  11        5.23        5.25      5.56 o 
  -5  -1  11        5.32        6.79      5.25 o 
  -4  -1  11        0.21        4.85      8.54 o 
  -3  -1  11        3.76        2.78      8.26 o 
  -2  -1  11      107.55      104.03      9.05 o 
  -1  -1  11       21.95       20.99      8.18 o 
   0  -1  11        0.66        4.31      8.66 o 
   1  -1  11       29.07       30.43      8.67 o 
   2  -1  11        0.86       -3.42      8.85 o 
   3  -1  11        0.24        8.60      9.64 o 
   4  -1  11        0.05       -2.79      9.78 o 
   5  -1  11        8.50       12.16     11.60 o 
   6  -1  11        6.41       16.43     12.83 o 
  -8   0  11        0.72        2.68      5.52 o 
  -7   0  11        1.46        0.24      5.66 o 
  -6   0  11        0.00        0.31      5.36 o 
  -5   0  11       15.11       15.62      5.55 o 
  -4   0  11       62.94       64.12      8.19 o 
  -3   0  11        9.22        2.75      7.97 o 
  -2   0  11        3.86        6.74      8.48 o 
  -1   0  11       85.31       80.20      9.09 o 
   0   0  11        1.60        3.62      8.27 o 
   1   0  11        0.43        1.93      8.82 o 
   2   0  11        9.27       10.47      9.32 o 
   3   0  11        0.31        2.53      8.72 o 
   4   0  11        3.68        9.02     10.45 o 
   5   0  11        0.89       -1.77     11.01 o 
   6   0  11       18.69       34.92     10.74 o 
  -8   1  11        2.47        5.64      5.82 o 
  -7   1  11        7.08        5.50      5.37 o 
  -6   1  11        6.29        3.02      5.30 o 
  -5   1  11        6.73        6.25      5.18 o 
  -4   1  11        0.57        2.46      5.05 o 
  -3   1  11        0.30       -3.96      7.99 o 
  -2   1  11       24.33       15.16      8.35 o 
  -1   1  11        7.32       10.33      8.72 o 
   0   1  11       16.24       20.11      8.54 o 
   1   1  11       97.02       96.17      9.93 o 
   2   1  11       51.72       40.15     10.02 o 
   3   1  11        0.75       -1.47      9.58 o 
   4   1  11       65.16       70.99     10.86 o 
   5   1  11        0.01        2.63     10.69 o 
   6   1  11        6.94       11.81      9.92 o 
   7   1  11        7.78       10.84     10.44 o 
  -8   2  11        1.88        6.30      7.39 o 
  -7   2  11        6.75        5.74      4.99 o 
  -6   2  11        0.11       -0.82      5.14 o 
  -5   2  11        1.26        0.87      5.06 o 
  -4   2  11        6.47        6.11      5.18 o 
  -3   2  11      116.94      110.92      8.41 o 
  -2   2  11        0.35        4.96      7.49 o 
  -1   2  11        7.57        5.97      4.94 o 
   0   2  11       56.76       51.60      5.65 o 
   1   2  11       51.53       43.80      5.69 o 
   2   2  11        2.15        1.55      5.57 o 
   3   2  11       35.06       45.33     10.41 o 
   4   2  11       14.60       16.57     10.33 o 
   5   2  11        0.01        4.56      9.36 o 
   6   2  11       14.27        7.21     10.67 o 
   7   2  11        4.74       11.46     11.24 o 
   8   2  11        2.24        2.66     11.29 o 
  -8   3  11        0.63        7.97      8.32 o 
  -7   3  11        0.09        3.10      7.90 o 
  -6   3  11       14.56       10.08      8.00 o 
  -5   3  11        8.32        5.99      4.84 o 
  -4   3  11        0.45        8.13      4.95 o 
  -3   3  11        1.67        1.63      4.88 o 
  -2   3  11        6.93       11.41      7.46 o 
  -1   3  11        5.46        7.36      4.98 o 
   0   3  11       71.49       63.71      5.73 o 
   1   3  11        6.55        7.59      5.69 o 
   2   3  11      474.39      478.62      9.02 o 
   3   3  11        8.68        8.39      5.94 o 
   4   3  11       67.44       62.59      9.35 o 
   5   3  11       57.04       72.24      6.33 o 
   6   3  11        1.69       -1.68      9.23 o 
   7   3  11        2.50        4.63     10.64 o 
   8   3  11        5.24        7.85     10.96 o 
  -7   4  11        0.00        9.60      8.77 o 
  -6   4  11        0.17       -1.90      6.91 o 
  -5   4  11        0.01       -1.79      7.57 o 
  -4   4  11        3.97        3.18      6.99 o 
  -3   4  11        6.01        9.07      4.72 o 
  -2   4  11      190.77      201.74      8.43 o 
  -1   4  11       30.17       29.69      5.17 o 
   0   4  11        4.88        3.81      5.12 o 
   1   4  11      169.74      155.44      6.78 o 
   2   4  11       87.44       84.51      7.00 o 
   3   4  11       16.02       19.01      6.13 o 
   4   4  11       11.62       13.42      5.73 o 
   5   4  11        0.07       -1.16      5.66 o 
   6   4  11        0.53       -1.58      5.53 o 
   7   4  11        4.24        6.47      6.25 o 
   8   4  11        5.56       -3.18      9.73 o 
   9   4  11        0.29       -2.23     10.76 o 
  -7   5  11        0.50        9.94      7.91 o 
  -6   5  11        1.78        7.74      7.10 o 
  -5   5  11        9.20       11.74      7.75 o 
  -4   5  11        1.82       -2.42      7.67 o 
  -3   5  11        8.44        6.15      7.33 o 
  -2   5  11       10.81       12.76      7.03 o 
  -1   5  11       39.86       36.28      4.17 o 
   0   5  11       33.90       29.35      5.29 o 
   1   5  11       66.96       60.13      6.01 o 
   2   5  11       13.49       16.76      5.99 o 
   3   5  11       19.09       26.07      6.60 o 
   4   5  11        8.58        6.52      6.07 o 
   5   5  11       21.84       22.57      6.08 o 
   6   5  11      157.70      165.68     12.28 o 
   7   5  11        0.03       -0.06      5.74 o 
   8   5  11        0.20        3.22      5.73 o 
   9   5  11       14.30       20.93      6.79 o 
  -6   6  11        3.76       16.30      8.60 o 
  -5   6  11       30.00       23.78      8.26 o 
  -4   6  11       14.97       16.19      7.36 o 
  -3   6  11        4.44       -0.07      7.30 o 
  -2   6  11       32.11       27.54      7.64 o 
  -1   6  11       23.09       32.17      5.41 o 
   0   6  11        1.54       -8.88      8.88 o 
   1   6  11      131.58      111.03     13.11 o 
   2   6  11      122.42      115.19      6.63 o 
   3   6  11       48.17       40.80      6.52 o 
   4   6  11        0.08       -0.42      6.10 o 
   5   6  11        0.12       -3.47      5.92 o 
   6   6  11        0.70       -2.11      5.87 o 
   7   6  11        0.14        4.30      6.15 o 
   8   6  11       14.56       19.80      6.37 o 
   9   6  11       25.85       34.22      6.93 o 
  -5   7  11        0.98        3.76      7.29 o 
  -4   7  11       41.71       27.11      7.05 o 
  -3   7  11        5.32        5.83      5.08 o 
  -2   7  11       40.10       34.52      6.97 o 
  -1   7  11        2.94        4.46      5.05 o 
   0   7  11       13.89       14.97      5.53 o 
   1   7  11       29.18       28.02      9.04 o 
   2   7  11      133.81      160.34     11.69 o 
   3   7  11      113.42      110.95      6.78 o 
   4   7  11        7.18       -2.05      5.76 o 
   5   7  11        6.95        3.80      5.81 o 
   6   7  11       18.20       41.57     11.57 o 
   7   7  11       87.73       97.18      7.60 o 
   8   7  11       14.55       15.03      6.74 o 
   9   7  11        5.98        9.21      7.01 o 
  -5   8  11        6.63        4.74      9.10 o 
  -4   8  11        0.03        8.28      8.57 o 
  -3   8  11        5.63        5.82      5.38 o 
  -2   8  11        0.00       -1.47      4.91 o 
  -1   8  11       25.15       24.63      4.28 o 
   0   8  11       11.40       10.61      3.83 o 
   1   8  11        0.03        2.57      5.12 o 
   2   8  11       74.93       75.48     10.74 o 
   3   8  11       22.78       27.70      9.30 o 
   4   8  11       70.44       76.44     10.16 o 
   5   8  11        5.56        4.94      5.63 o 
   6   8  11       13.34       16.26      6.34 o 
   7   8  11        4.81        8.01      6.28 o 
   8   8  11        2.68        8.72      6.26 o 
   9   8  11        5.01       18.63      7.01 o 
  -3   9  11        0.61       -1.01      5.23 o 
  -2   9  11       10.87        6.23      4.93 o 
  -1   9  11       11.39       14.67      4.92 o 
   0   9  11        1.07       -0.32      4.01 o 
   1   9  11        7.19        9.05      4.04 o 
   2   9  11       49.72       49.38      5.47 o 
   3   9  11       16.57       17.81      4.43 o 
   4   9  11       29.30       27.86     10.54 o 
   5   9  11        2.74        4.77      9.60 o 
   6   9  11       34.21       29.65     10.21 o 
   7   9  11        0.00        6.20      9.89 o 
   8   9  11        3.52        7.85      6.06 o 
   9   9  11        0.03        6.53      6.77 o 
  -2  10  11        2.67        3.68      5.59 o 
  -1  10  11        0.24       -0.19      4.84 o 
   0  10  11       13.70       22.20      5.45 o 
   1  10  11       21.02       29.02      5.71 o 
   2  10  11        9.73        7.40      5.66 o 
   3  10  11       18.19       22.08      7.34 o 
   4  10  11       18.39       24.37      4.79 o 
   5  10  11        0.93        0.95      9.36 o 
   6  10  11       28.97       25.01     10.01 o 
   7  10  11        6.28        6.58      8.74 o 
   8  10  11        0.26        1.88     10.31 o 
  -1  11  11        2.11        4.35      8.71 o 
   0  11  11       12.16       22.08      5.76 o 
   1  11  11        0.26       -1.83      5.71 o 
   2  11  11       10.86        6.20      5.44 o 
   3  11  11       49.86       45.60      8.62 o 
   4  11  11        5.86        7.80      4.99 o 
   5  11  11        2.77        9.72      5.51 o 
   6  11  11        4.53       14.09      9.54 o 
   7  11  11        8.02        4.21      9.83 o 
   8  11  11        4.41        4.72      9.53 o 
   2  12  11       17.06       18.53      6.41 o 
   3  12  11        0.55       -3.77      6.16 o 
   4  12  11        0.07        3.24      5.19 o 
   5  12  11       18.16       36.16      5.70 o 
   6  12  11       13.67        7.56     10.19 o 
  -6  -4  12        0.17        4.51      9.48 o 
  -5  -4  12        0.45        5.61      8.38 o 
  -4  -4  12        3.71        8.27      8.98 o 
  -3  -4  12        1.31       -0.22      9.17 o 
  -2  -4  12        0.06       -1.04      8.01 o 
  -1  -4  12        2.08        6.07      8.76 o 
   0  -4  12        0.04        5.16      8.91 o 
  -7  -3  12        0.79        0.98     10.57 o 
  -6  -3  12        1.66        5.62      9.79 o 
  -5  -3  12        0.40        5.08      9.30 o 
  -4  -3  12       18.35       23.20      8.35 o 
  -3  -3  12        4.47        1.22      8.08 o 
  -2  -3  12        0.61       -3.58      8.61 o 
  -1  -3  12        0.31       -3.08      8.93 o 
   0  -3  12        3.14        6.64      8.53 o 
   1  -3  12        4.82        3.76      8.91 o 
   2  -3  12        0.86       -3.52     10.11 o 
  -7  -2  12        0.41        0.00      9.73 o 
  -6  -2  12        0.01        6.10      9.83 o 
  -5  -2  12        0.17        7.70      8.14 o 
  -4  -2  12       27.13       44.26      9.46 o 
  -3  -2  12        8.31        5.24      7.84 o 
  -2  -2  12       10.68        2.58      8.20 o 
  -1  -2  12        2.39       -1.83      8.58 o 
   0  -2  12       21.56       19.19      8.23 o 
   1  -2  12       10.70       12.80      9.18 o 
   2  -2  12        2.00       -2.97      9.31 o 
   3  -2  12        0.55       -6.65     10.04 o 
  -7  -1  12        2.28       -2.93      9.93 o 
  -6  -1  12        0.52       -0.60      5.66 o 
  -5  -1  12        5.00       10.43      5.59 o 
  -4  -1  12        1.34        9.51      8.55 o 
  -3  -1  12        0.78       -0.97      9.18 o 
  -2  -1  12       39.77       40.06      9.03 o 
  -1  -1  12        3.58        4.07      8.59 o 
   0  -1  12        7.18        4.23      8.27 o 
   1  -1  12        0.00       -2.87      9.31 o 
   2  -1  12        0.11        3.29      8.69 o 
   3  -1  12        3.39        5.71     10.31 o 
   4  -1  12        8.67        1.89     10.89 o 
  -8   0  12        0.46       -2.81      5.59 o 
  -7   0  12        0.14       -5.67      5.81 o 
  -6   0  12        1.52        3.84      5.41 o 
  -5   0  12       19.43       19.32      5.80 o 
  -4   0  12        4.26        9.82      8.68 o 
  -3   0  12       55.16       50.29      9.26 o 
  -2   0  12       17.11       20.10      8.06 o 
  -1   0  12        0.52        1.93      8.38 o 
   0   0  12        5.62        4.04      8.57 o 
   1   0  12        8.31        3.04      9.02 o 
   2   0  12       27.34       20.96      8.93 o 
   3   0  12        3.01        0.90      8.91 o 
   4   0  12        1.12        1.96     10.87 o 
   5   0  12        8.97       13.29     11.51 o 
  -8   1  12        1.09       -3.99      5.97 o 
  -7   1  12        1.64       -5.74      6.13 o 
  -6   1  12        4.43        6.30      5.48 o 
  -5   1  12        0.49        2.34      5.41 o 
  -4   1  12        1.02        5.85      5.54 o 
  -3   1  12        0.05        3.82      8.42 o 
  -2   1  12        0.30       -0.30      7.63 o 
  -1   1  12       19.12        9.04      8.45 o 
   0   1  12       35.97       38.97      9.21 o 
   1   1  12        5.92        1.07      8.25 o 
   2   1  12        0.06       -4.06      8.57 o 
   3   1  12        5.97        6.17      9.55 o 
   4   1  12       16.86       18.86      9.93 o 
   5   1  12       16.76       16.52      9.75 o 
   6   1  12        4.61       16.87     11.94 o 
  -7   2  12        6.30        3.94      5.51 o 
  -6   2  12        0.03       -2.04      5.53 o 
  -5   2  12        4.16        6.54      5.27 o 
  -4   2  12       69.65       82.68      5.95 o 
  -3   2  12        1.62       -0.50      7.84 o 
  -2   2  12        5.74        7.31      7.90 o 
  -1   2  12       64.15       75.83      9.27 o 
   0   2  12        0.42        0.47      4.92 o 
   1   2  12       17.70       13.22      8.48 o 
   2   2  12      130.92      119.62     10.92 o 
   3   2  12        4.76        7.74      9.12 o 
   4   2  12       14.93       17.60      9.36 o 
   5   2  12        8.08       14.29     10.73 o 
   6   2  12        3.29       13.29      9.99 o 
   7   2  12        1.25       -0.78     10.10 o 
  -7   3  12        0.34       -4.16      8.33 o 
  -6   3  12        5.21       -2.22      8.37 o 
  -5   3  12        5.10        5.87      5.45 o 
  -4   3  12        2.57        4.84      4.86 o 
  -3   3  12        0.03        1.53      5.99 o 
  -2   3  12       33.30       18.34      7.66 o 
  -1   3  12        3.28        1.15      5.02 o 
   0   3  12       59.06       70.62     11.14 o 
   1   3  12       69.30       59.98      6.16 o 
   2   3  12        0.16       -0.58      6.14 o 
   3   3  12       35.34       30.87      6.22 o 
   4   3  12       74.80       83.75     11.21 o 
   5   3  12        2.06       12.99     10.36 o 
   6   3  12        8.28        2.53      9.58 o 
   7   3  12        6.50        6.92     11.49 o 
  -7   4  12        1.09        9.21      9.02 o 
  -6   4  12        1.69        5.31      6.96 o 
  -5   4  12        0.15       -3.88      8.16 o 
  -4   4  12        0.64       -0.58      7.64 o 
  -3   4  12      110.56      114.22     11.38 o 
  -2   4  12       14.82       10.98      5.32 o 
  -1   4  12       12.23       11.56      5.35 o 
   0   4  12      149.90      144.78      6.44 o 
   1   4  12       15.62       13.33      5.96 o 
   2   4  12        1.84        0.44      5.92 o 
   3   4  12       12.40       14.52      6.38 o 
   4   4  12        1.18        2.29      5.88 o 
   5   4  12        0.39       -2.86      5.63 o 
   6   4  12       11.57        5.24      9.15 o 
   7   4  12        0.09        1.84     11.08 o 
   8   4  12        4.88        5.51      9.75 o 
  -6   5  12        1.89        0.05      8.08 o 
  -5   5  12        0.18       -5.66      7.73 o 
  -4   5  12        0.46       -5.86      7.80 o 
  -3   5  12        0.42       -1.77      7.64 o 
  -2   5  12        7.26       14.25      7.56 o 
  -1   5  12        0.69        2.78      5.30 o 
   0   5  12       36.00       35.54      5.46 o 
   1   5  12       43.32       35.08      5.91 o 
   2   5  12       19.78       23.75      6.06 o 
   3   5  12       41.12       45.87      6.35 o 
   4   5  12        7.56       10.05      5.85 o 
   5   5  12       73.68       75.46      6.64 o 
   6   5  12        0.07       -1.12      6.34 o 
   7   5  12        1.58        0.24      5.66 o 
   8   5  12       16.95       15.78      6.08 o 
  -6   6  12        1.71        8.67      9.00 o 
  -5   6  12        3.88        6.08      8.13 o 
  -4   6  12        6.08        2.15      6.64 o 
  -3   6  12        0.11       -1.47      7.50 o 
  -2   6  12       25.45       31.25      7.77 o 
  -1   6  12        3.87        5.76      5.36 o 
   0   6  12       59.54       50.72      8.55 o 
   1   6  12      102.53       97.48      6.42 o 
   2   6  12       14.83       11.00      5.84 o 
   3   6  12        8.49       13.59      6.14 o 
   4   6  12       13.46       11.94      6.36 o 
   5   6  12        1.99        0.15      5.95 o 
   6   6  12        0.52        4.64      6.58 o 
   7   6  12        2.67        3.43      6.38 o 
   8   6  12        3.62        9.34      6.81 o 
  -5   7  12        2.11        9.54      8.69 o 
  -4   7  12       13.73       16.84      7.95 o 
  -3   7  12        6.02       -0.20      7.26 o 
  -2   7  12        5.96        8.90      7.33 o 
  -1   7  12       10.47        9.34      5.18 o 
   0   7  12       25.08       23.18      5.67 o 
   1   7  12       51.42       37.77      9.91 o 
   2   7  12       15.35       21.93     10.75 o 
   3   7  12        1.76        3.40      5.94 o 
   4   7  12        0.03        1.66      6.31 o 
   5   7  12        0.93        3.08      6.07 o 
   6   7  12      103.07      105.81     11.54 o 
   7   7  12       18.85       10.69      6.34 o 
   8   7  12        1.35        4.73      6.67 o 
  -4   8  12       12.36       11.38      7.45 o 
  -3   8  12        0.11       -0.76      6.90 o 
  -2   8  12        5.27        2.90      6.70 o 
  -1   8  12        0.54        3.06      5.47 o 
   0   8  12       10.31       14.21      5.36 o 
   1   8  12       61.86       67.36      9.42 o 
   2   8  12        6.76        3.11     10.07 o 
   3   8  12       28.07       34.25      9.77 o 
   4   8  12       11.81       16.35     10.47 o 
   5   8  12        1.64       -4.02      6.15 o 
   6   8  12        8.64       -0.93      6.34 o 
   7   8  12        2.91        3.43      6.57 o 
   8   8  12        5.45       -1.58      6.61 o 
  -3   9  12        1.90       -3.42      7.20 o 
  -2   9  12       11.64       12.49      7.63 o 
  -1   9  12        1.60        4.39      7.31 o 
   0   9  12        6.14        2.83      5.32 o 
   1   9  12        0.18        1.24      5.71 o 
   2   9  12       13.66       12.96      5.54 o 
   3   9  12       25.63       20.17     10.12 o 
   4   9  12        3.14        5.57     10.62 o 
   5   9  12        5.34       14.29     10.52 o 
   6   9  12        0.25        8.04      9.22 o 
   7   9  12        4.72        6.04      9.54 o 
   8   9  12        5.52        5.94      6.45 o 
  -2  10  12        0.00       -0.83      5.92 o 
  -1  10  12        6.49        9.54      5.20 o 
   0  10  12        2.18        8.53     10.24 o 
   1  10  12        1.95        0.22     10.35 o 
   2  10  12       14.61        7.95     10.83 o 
   3  10  12        2.59       -3.03     10.44 o 
   4  10  12        1.54       16.78     10.85 o 
   5  10  12       25.01       20.57     10.25 o 
   6  10  12        9.07       26.41     11.02 o 
   7  10  12        2.98       -0.22     10.42 o 
   8  10  12        1.83        1.96      8.62 o 
   0  11  12        0.25        3.40      6.27 o 
   1  11  12        7.82        5.67      6.08 o 
   2  11  12       13.87        8.24      5.34 o 
   3  11  12        0.96       -8.59     11.91 o 
   4  11  12        4.91       15.58     11.42 o 
   5  11  12        0.60       16.24     11.62 o 
   6  11  12       10.92       17.42     10.02 o 
   7  11  12        0.59       -2.94      9.57 o 
   4  12  12       21.94       32.76      6.27 o 
  -5  -3  13        0.00       10.97      9.90 o 
  -4  -3  13        4.88       10.72      9.66 o 
  -3  -3  13        0.05        4.00      8.93 o 
  -2  -3  13        1.99        1.17      8.87 o 
  -1  -3  13        0.07        5.16      8.53 o 
   0  -3  13        0.29        6.87      8.75 o 
  -6  -2  13        0.01        8.79      8.54 o 
  -5  -2  13       13.35       15.16      9.34 o 
  -4  -2  13        0.70       11.69      9.03 o 
  -3  -2  13        0.00       -5.21      9.16 o 
  -2  -2  13        0.01        0.23      8.85 o 
  -1  -2  13        1.71       -2.87      7.79 o 
   0  -2  13        3.09       10.67      9.54 o 
   1  -2  13        0.37        0.56      9.80 o 
   2  -2  13        4.06       11.85      8.70 o 
  -6  -1  13        1.19        5.39      9.80 o 
  -5  -1  13        6.56        2.15      5.64 o 
  -4  -1  13        3.06       11.38      9.38 o 
  -3  -1  13        4.20       -4.99      8.10 o 
  -2  -1  13        0.68        1.60      9.02 o 
  -1  -1  13        3.65       -0.48      9.23 o 
   0  -1  13        5.44        4.05      8.27 o 
   1  -1  13        0.69        5.92      9.70 o 
   2  -1  13        4.99        0.19     10.07 o 
   3  -1  13        2.87        9.17      9.95 o 
  -7   0  13        6.54       -4.44      6.40 o 
  -6   0  13        5.24        9.16      5.75 o 
  -5   0  13        1.23        6.33      6.01 o 
  -4   0  13        5.01       16.80      9.23 o 
  -3   0  13       22.01       21.41      9.47 o 
  -2   0  13        5.41        4.95      8.05 o 
  -1   0  13        1.07       -1.70      9.33 o 
   0   0  13        1.59        7.02      9.59 o 
   1   0  13       13.48       15.95      9.52 o 
   2   0  13        8.61        4.79     10.02 o 
   3   0  13        6.47       -0.89      9.87 o 
   4   0  13        3.56        6.96     11.65 o 
  -7   1  13        0.22       -5.95      6.01 o 
  -6   1  13        9.07       13.22      5.85 o 
  -5   1  13        0.42        3.75      6.04 o 
  -4   1  13        0.03        4.87      5.17 o 
  -3   1  13        1.24       -4.78      7.92 o 
  -2   1  13        1.24       -1.96      8.34 o 
  -1   1  13        3.87        8.20      8.18 o 
   0   1  13        0.46        4.11      9.26 o 
   1   1  13        0.95        8.24      9.37 o 
   2   1  13       10.53        6.23      9.19 o 
   3   1  13        6.77        5.64     10.18 o 
   4   1  13        8.82        8.68     10.80 o 
   5   1  13        0.96        7.15     11.87 o 
  -7   2  13        2.63        1.17      6.10 o 
  -6   2  13       10.63       13.54      5.79 o 
  -5   2  13        5.92        7.77      5.61 o 
  -4   2  13        0.10        9.52      5.60 o 
  -3   2  13        0.00       -4.26      8.16 o 
  -2   2  13       39.48       35.18      8.05 o 
  -1   2  13       11.45       18.95      8.57 o 
   0   2  13       27.27       19.05      8.52 o 
   1   2  13        1.12        4.14      9.03 o 
   2   2  13        0.98        6.72      9.85 o 
   3   2  13        6.59        5.27      9.18 o 
   4   2  13        0.36       -0.24     10.56 o 
   5   2  13        3.96        6.50     10.81 o 
   6   2  13        0.22       -7.88     11.74 o 
  -6   3  13        3.13       -1.90      7.64 o 
  -5   3  13        1.15        1.27      5.10 o 
  -4   3  13        3.73        3.80      4.95 o 
  -3   3  13        8.80       10.21      6.73 o 
  -2   3  13        0.99       -1.23      7.11 o 
  -1   3  13        4.27        7.57      7.60 o 
   0   3  13        5.75       13.51      5.55 o 
   1   3  13        5.36        5.46      5.39 o 
   2   3  13       23.72       18.69      9.74 o 
   3   3  13       52.51       63.83     10.93 o 
   4   3  13       10.34       20.65     10.69 o 
   5   3  13        4.04       17.04     11.03 o 
   6   3  13        7.91       19.52     12.02 o 
  -6   4  13        1.38       -0.92      8.87 o 
  -5   4  13        2.48       -5.64      8.17 o 
  -4   4  13        4.38        7.69      7.51 o 
  -3   4  13        2.53        8.26      5.67 o 
  -2   4  13        0.40       -3.48      7.49 o 
  -1   4  13       49.68       37.64      5.32 o 
   0   4  13       13.15       16.31      5.26 o 
   1   4  13        0.49        3.30      5.55 o 
   2   4  13       56.23       57.47      6.29 o 
   3   4  13        8.46        6.97      5.94 o 
   4   4  13        0.64       -1.91      6.30 o 
   5   4  13       13.44        7.13     10.03 o 
   6   4  13        0.25       13.73     10.26 o 
   7   4  13        6.35       -9.55     11.59 o 
  -6   5  13        0.87        3.57      7.44 o 
  -5   5  13        2.64       -4.36      8.75 o 
  -4   5  13        2.61       -1.74      6.95 o 
  -3   5  13        0.63        5.13      7.15 o 
  -2   5  13        0.15        1.45      7.02 o 
  -1   5  13        1.11        2.31      5.14 o 
   0   5  13        5.58        8.85      5.58 o 
   1   5  13       31.36       36.99      6.01 o 
   2   5  13        2.60        3.41      6.14 o 
   3   5  13        0.30        3.05      6.23 o 
   4   5  13       44.44       67.35      7.39 o 
   5   5  13        1.57        1.96      6.38 o 
   6   5  13        3.16        3.53      6.49 o 
   7   5  13       19.95       17.77     10.20 o 
  -5   6  13        0.37       -2.49      8.23 o 
  -4   6  13        3.03        4.19      7.23 o 
  -3   6  13       13.68        4.98      8.01 o 
  -2   6  13        6.54        4.11      7.07 o 
  -1   6  13        0.58        4.49      5.39 o 
   0   6  13       59.69       68.25      9.64 o 
   1   6  13        1.98       -0.03      5.79 o 
   2   6  13       22.14       14.43      6.28 o 
   3   6  13        3.43        4.37      6.19 o 
   4   6  13        8.50        6.94      6.19 o 
   5   6  13        2.06        1.08      6.23 o 
   6   6  13        2.14        5.87      6.11 o 
   7   6  13        3.11        2.58      6.87 o 
  -4   7  13        0.00       -8.40      8.42 o 
  -3   7  13        0.00       -7.28      7.72 o 
  -2   7  13       18.08       14.12      7.72 o 
  -1   7  13        2.33        4.94      5.47 o 
   0   7  13       14.99       24.81      5.79 o 
   1   7  13        0.98        1.94      8.25 o 
   2   7  13        6.72       -1.99     10.10 o 
   3   7  13        0.08        1.66      5.67 o 
   4   7  13        4.50        3.46      6.60 o 
   5   7  13       60.81       73.11      7.28 o 
   6   7  13        0.96       -5.05      6.13 o 
   7   7  13        0.04        2.13      6.54 o 
  -3   8  13        3.15        0.96      6.79 o 
  -2   8  13        5.52        2.49      7.55 o 
  -1   8  13        0.10        1.59      5.90 o 
   0   8  13       10.63       10.44      5.33 o 
   1   8  13        6.06        9.69      8.22 o 
   2   8  13       11.25        0.69     10.50 o 
   3   8  13        9.58       18.61      9.61 o 
   4   8  13        0.39        6.65      9.19 o 
   5   8  13        2.96        3.17     10.40 o 
   6   8  13        6.03        5.80      6.56 o 
   7   8  13       10.10        8.53      7.01 o 
  -2   9  13        1.37        3.27      6.96 o 
  -1   9  13       13.84        9.63      7.12 o 
   0   9  13        4.12        7.16      5.56 o 
   1   9  13        6.44        8.44      6.01 o 
   2   9  13        2.52        0.76      5.37 o 
   3   9  13        0.16       -3.29     11.59 o 
   4   9  13        2.07        7.12     10.82 o 
   5   9  13        0.82        6.66      9.29 o 
   6   9  13       11.83       14.94     10.18 o 
   7   9  13        4.23        1.48      8.65 o 
  -1  10  13        0.08        3.00      7.91 o 
   0  10  13        4.33        7.48      5.82 o 
   1  10  13        0.39       -1.26     10.23 o 
   2  10  13        1.00       -3.87      9.76 o 
   3  10  13        0.50       -8.39     11.65 o 
   4  10  13       17.64       29.38     11.65 o 
   5  10  13        3.47        5.27      9.91 o 
   6  10  13        0.30        3.00     11.09 o 
   1  11  13        5.94        3.74     10.94 o 
   2  11  13        1.40        6.85      9.59 o 
   3  11  13        0.01       -4.09     11.23 o 
   4  11  13        3.14       10.31     11.53 o 
   5  11  13       14.02       22.95     11.01 o 
  -3  -2  14        1.24       -7.29      9.81 o 
  -2  -2  14        1.11        2.10      9.09 o 
  -1  -2  14        0.65        1.51     10.11 o 
  -5  -1  14        3.20        9.26      9.26 o 
  -4  -1  14        0.22       14.39      9.44 o 
  -3  -1  14        0.33       -9.59      9.59 o 
  -2  -1  14        4.42        8.00      9.28 o 
  -1  -1  14        0.85        2.55      8.01 o 
   0  -1  14        0.18        3.84      9.86 o 
   1  -1  14        0.75       -4.92     10.21 o 
  -5   0  14        3.04        9.17      7.55 o 
  -4   0  14        2.38        1.99      8.76 o 
  -3   0  14       15.52        6.92      9.31 o 
  -2   0  14        3.20        0.52      8.18 o 
  -1   0  14        1.75        6.55      8.10 o 
   0   0  14        2.78       -4.08      9.17 o 
   1   0  14        2.64        1.22      8.62 o 
   2   0  14        1.54        7.97      9.03 o 
   3   0  14        6.77        4.35     11.13 o 
  -6   1  14        4.38        9.27      6.10 o 
  -5   1  14        1.63        7.20      5.51 o 
  -4   1  14        0.25       13.14      5.43 o 
  -3   1  14        0.01       -0.16      9.02 o 
  -2   1  14        0.16        6.07      8.94 o 
  -1   1  14        1.99        3.76      8.96 o 
   0   1  14        0.81       -4.91      9.10 o 
   1   1  14        3.10        8.61      9.90 o 
   2   1  14        0.38        0.69      9.63 o 
   3   1  14        8.57       23.23     11.17 o 
   4   1  14        0.13        1.89     11.38 o 
  -6   2  14        8.77        8.90      6.21 o 
  -5   2  14        0.21        3.21      5.67 o 
  -4   2  14        0.26       10.54      5.28 o 
  -3   2  14        5.37        4.84      7.39 o 
  -2   2  14        0.02       -3.11      7.85 o 
  -1   2  14        4.20        5.73      7.88 o 
   0   2  14        4.60        5.10      9.43 o 
   1   2  14        0.34        5.01      9.54 o 
   2   2  14        3.76       -6.70      8.26 o 
   3   2  14        3.94       -2.60      9.01 o 
   4   2  14        7.77        1.97     11.36 o 
   5   2  14        0.26       -3.91     12.25 o 
  -5   3  14       11.58       16.28      5.67 o 
  -4   3  14        0.54        3.62      5.93 o 
  -3   3  14        0.58       -1.68      5.54 o 
  -2   3  14        0.13       -4.22      8.32 o 
  -1   3  14        2.29        9.25      8.52 o 
   0   3  14        1.18        0.02      9.12 o 
   1   3  14        3.65       -2.47      7.97 o 
   2   3  14       16.33       23.65      8.86 o 
   3   3  14        1.51       -6.65     10.26 o 
   4   3  14       10.59       13.75      9.96 o 
   5   3  14        1.67        7.88     11.46 o 
  -5   4  14       10.80       10.65      9.08 o 
  -4   4  14        0.36        0.53      7.82 o 
  -3   4  14        1.69        4.43      5.10 o 
  -2   4  14       16.94       16.67      7.49 o 
  -1   4  14        0.05        1.79      7.09 o 
   0   4  14        7.31       10.25      5.47 o 
   1   4  14       25.23       25.64      7.44 o 
   2   4  14       10.90        6.41      6.09 o 
   3   4  14        0.96        2.79     10.06 o 
   4   4  14        1.50        4.88     10.43 o 
   5   4  14        1.45        6.57     10.56 o 
   6   4  14        0.88       17.75     12.02 o 
  -5   5  14        0.27       -5.32      7.93 o 
  -4   5  14        0.14        5.78      8.85 o 
  -3   5  14        6.03       10.17      7.30 o 
  -2   5  14        4.61       10.97      8.33 o 
  -1   5  14        0.10        8.80      7.73 o 
   0   5  14        0.41       -2.41      5.70 o 
   1   5  14        0.22        2.99      5.75 o 
   2   5  14        2.56       -1.76      6.16 o 
   3   5  14       61.53       75.49      7.12 o 
   4   5  14        0.20        7.89      6.13 o 
   5   5  14        3.20        8.53      6.65 o 
   6   5  14       12.67       30.18     10.05 o 
  -4   6  14       11.01        2.05      9.03 o 
  -3   6  14        0.02        1.17      8.03 o 
  -2   6  14        1.13        7.28      8.15 o 
  -1   6  14       43.80       58.45      6.49 o 
   0   6  14        0.37        5.17      7.64 o 
   1   6  14       12.90       19.20      6.07 o 
   2   6  14        0.01       -4.54      6.57 o 
   3   6  14        5.77        4.34      6.29 o 
   4   6  14        0.92        5.34      6.37 o 
   5   6  14        0.86        8.26      7.00 o 
   6   6  14        1.09        3.89      6.63 o 
  -3   7  14        4.01       -2.75      8.45 o 
  -2   7  14        2.50        4.45      8.28 o 
  -1   7  14       20.03       29.60      5.50 o 
   0   7  14        0.11        1.64      6.20 o 
   1   7  14        5.23       -0.60      8.11 o 
   2   7  14        0.11       -0.90     10.10 o 
   3   7  14        0.23       -4.64      6.19 o 
   4   7  14       43.68       71.57     15.30 o 
   5   7  14        0.17        9.22      6.34 o 
   6   7  14        0.00        5.05      6.88 o 
  -2   8  14        0.01       -3.13      7.12 o 
  -1   8  14        3.06        3.49      7.25 o 
   0   8  14       27.15       29.79      6.03 o 
   1   8  14       19.20       13.44      6.29 o 
   2   8  14        7.22       -1.29     10.52 o 
   3   8  14        1.43       -6.18     11.40 o 
   4   8  14       10.28       25.95     11.25 o 
   5   8  14        1.34        4.59      9.19 o 
   6   8  14        2.30       11.99      9.51 o 
  -1   9  14        9.54        9.60      7.39 o 
   0   9  14        8.04       16.72      5.86 o 
   1   9  14        0.12        1.88      5.51 o 
   2   9  14        9.07        4.06      5.93 o 
   3   9  14        0.00       -5.99     11.37 o 
   4   9  14        0.03       11.63     10.37 o 
   5   9  14       20.28       32.32     11.45 o 
   6   9  14        0.62       -5.45     11.36 o 
   1  10  14        3.84        2.82     10.87 o 
   2  10  14        0.91       -4.39     10.57 o 
   3  10  14        9.63       18.28     11.28 o 
   4  10  14        0.23       -4.92     11.95 o 
   5  10  14        0.32        3.36      9.67 o 
  -3   0  15        0.25       -8.35      8.35 o 
  -2   0  15        1.60        2.94      8.33 o 
  -1   0  15        0.78        2.12      9.89 o 
   0   0  15        0.05        5.88      8.58 o 
  -4   1  15        2.05        9.64      6.21 o 
  -3   1  15        0.07       -0.12      7.99 o 
  -2   1  15        0.05       -1.31      9.13 o 
  -1   1  15        2.23        1.48      9.53 o 
   0   1  15        0.10       -2.01      8.61 o 
   1   1  15        0.21       -3.36      9.82 o 
   2   1  15        7.96       19.86     10.84 o 
  -4   2  15        0.22        8.80      5.95 o 
  -3   2  15        1.65       -4.75      9.04 o 
  -2   2  15        0.98       -1.72      8.58 o 
  -1   2  15        3.12        0.14      9.24 o 
   0   2  15        0.06        5.52      9.41 o 
   1   2  15        0.08        1.38      9.54 o 
   2   2  15        0.07        2.47     10.34 o 
   3   2  15        4.47        1.54     10.56 o 
  -4   3  15        0.23        7.94      6.26 o 
  -3   3  15        0.08       -1.76      6.01 o 
  -2   3  15        0.43       -1.56      8.49 o 
  -1   3  15        0.46        2.74      9.38 o 
   0   3  15        0.75        4.46      7.99 o 
   1   3  15        1.20        5.96      8.15 o 
   2   3  15        0.31        0.32     10.13 o 
   3   3  15       31.30       30.60     11.29 o 
   4   3  15        2.00        3.21      9.91 o 
  -4   4  15        0.00        1.40      8.48 o 
  -3   4  15        0.58        1.87      5.71 o 
  -2   4  15        0.01       -0.85      8.45 o 
  -1   4  15       11.30        4.08      8.10 o 
   0   4  15        4.34        5.04      5.90 o 
   1   4  15        9.37       14.62      8.22 o 
   2   4  15        1.31        1.16      8.19 o 
   3   4  15        0.27       -2.66     10.55 o 
   4   4  15        5.61       10.65     10.89 o 
  -3   5  15        1.22       13.54      9.32 o 
  -2   5  15        0.02        8.92      7.87 o 
  -1   5  15        0.00        4.01      8.09 o 
   0   5  15        0.05        3.26      5.60 o 
   1   5  15        3.89        7.64      5.75 o 
   2   5  15       16.91       13.83      7.83 o 
   3   5  15        0.44        0.99      6.02 o 
   4   5  15        5.62        5.10      8.96 o 
   5   5  15       14.20       26.82     11.74 o 
  -3   6  15        1.12       -3.46      8.76 o 
  -2   6  15       15.30       17.20      7.68 o 
  -1   6  15        0.60       12.12      9.06 o 
   0   6  15        0.02        0.44      7.64 o 
   1   6  15        4.06        9.42      5.82 o 
   2   6  15        3.20        2.02      6.29 o 
   3   6  15        0.23       -7.28      7.28 o 
   4   6  15        4.81       11.24      8.52 o 
   5   6  15        0.52        9.64      6.64 o 
  -2   7  15        6.03        8.82      8.70 o 
  -1   7  15        2.09        5.20      7.50 o 
   0   7  15        4.66        5.71      5.54 o 
   1   7  15        1.50       -2.63      8.86 o 
   2   7  15        0.08       -6.82      9.39 o 
   3   7  15       15.59       15.86      6.54 o 
   4   7  15        0.00        3.63      9.65 o 
   5   7  15        0.95        8.51      7.41 o 
  -1   8  15       17.37       19.54      8.62 o 
   0   8  15        6.87       13.17      6.62 o 
   1   8  15        1.79       -2.07      6.50 o 
   2   8  15        1.31       -1.49     10.28 o 
   3   8  15        7.23        4.23     11.32 o 
   4   8  15        0.84        8.38      9.63 o 
   5   8  15        0.07       11.58     10.17 o 
   1   9  15        1.53        1.24      6.02 o 
   2   9  15        1.06       -2.68      6.03 o 
   3   9  15        0.08       -5.09     11.45 o 
   4   9  15        9.61       16.37     10.76 o 
  -2   3  16        0.30        0.27      9.04 o 
  -1   3  16        0.21        1.43      8.13 o 
   0   3  16        0.08       10.63      8.74 o 
   1   3  16        0.02        1.12      9.18 o 
  -2   4  16        2.85       -1.03      8.44 o 
  -1   4  16        2.93        9.95      9.19 o 
   0   4  16        0.02        9.11      8.09 o 
   1   4  16        1.60        1.30      8.27 o 
   2   4  16        1.82        1.50     10.33 o 
  -1   5  16        1.93        8.30      8.81 o 
   0   5  16        0.03        6.07      6.21 o 
   1   5  16        0.01        4.10      6.31 o 
   2   5  16        3.26        2.85      9.17 o 
   3   5  16        9.22        3.14      9.53 o 
  -1   6  16        2.01        4.07      9.81 o 
   0   6  16        4.64       19.42      8.30 o 
   1   6  16        1.98        5.20      5.61 o 
   2   6  16        1.31       -1.91      6.45 o 
   3   6  16        2.11       -6.79      6.79 o 
   0   7  16        0.01       10.49      6.81 o 
   1   7  16        0.83       -1.13      8.78 o 
   2   7  16        7.76        8.78      8.66 o 
                                                 
